# Supplementary material for: Investigation into the use of histone deacetylase inhibitor MS-275 as a topical agent for the prevention and treatment of cutaneous squamous cell carcinoma in an SKH-1 hairless mouse model
Source: PLoS One. 2019 Mar 13;14(3):e0213095. doi: 10.1371/journal.pone.0213095 (PMC6415858; doi:10.1371/journal.pone.0213095)
Supplement: S1 Data — (XLSX) [file pone.0213095.s006.xlsx]

## Sheet: Skin Carcinogenesis (Vehicle)
			SKH1 UV Exposure Experiment: Tumor Volumes and Body Weight
					Vehicle Treated Animals
Group	Cage #	Mouse #	Week #	Body Weight, g	Tumor #	Length, mm	Width, mm	Heigth, mm	Avg Diam. , mm	Radius, mm	Volume, mm3
					`
Veh.	1	1	25	32.8	0	0	0	0	0	0	0
Veh.	1	2	25	29.3	0	0	0	0	0	0	0
Veh.	1	3	25	26.8	1	1	1	1	1	0.5	0.523469
Veh.	1	3	25		2	1	1	1	1	0.5	0.523469
Veh.	1	4	25	32.1	0	0	0	0	0	0	0
Veh.	1	5	25	27.5	1	1	1	0.5	0.833333	0.416667	0.302934
Veh.	1	5	25		2	1	1	0.5	0.833333	0.416667	0.302934
Veh.	1	5	25		3	1	1	0.5	0.833333	0.416667	0.302934
Veh.	1	5	25		4	1	1	0.5	0.833333	0.416667	0.302934
Veh.	2	1	25	27.4	0	0	0	0	0	0	0
Veh.	2	2	25	30.3	0	0	0	0	0	0	0
Veh.	2	3	25	36	0	0	0	0	0	0	0
Veh.	2	4	25	31.6	0	0	0	0	0	0	0
Veh.	2	5	25	28.7	0	0	0	0	0	0	0
Veh.	3	1	25	26.9	0	0	0	0	0	0	0
Veh.	3	2	25	27.3	0	0	0	0	0	0	0
Veh.	3	3	25	25.1	1	1	1	1	1	0.5	0.523469
Veh.	3	4	25	25.5	1	3	3	2	2.66667	1.33333	9.92653	censored for analysis
Veh.	3	5	25	26.9	0	0	0	0	0	0	0
Veh.	4	1	25	25.8	0	0	0	0	0	0	0
Veh.	4	2	25	29.1	1	1	1	1	1	0.5	0.523469
Veh.	4	2	25		2	1	1	0.5	0.833333	0.416667	0.302934
Veh.	4	3	25	29.7	0	0	0	0	0	0	0
Veh.	4	4	25	31.7	0	0	0	0	0	0	0
Veh.	4	5	25	30.4	0	0	0	0	0	0	0
Veh.	5	1	25	27.6	1	2	2	1	1.66667	0.833333	2.42347
Veh.	5	2	25	27.8	1	2	2	1	1.66667	0.833333	2.42347
Veh.	5	3	25	24.3	0	0	0	0	0	0	0
Veh.	5	4	25	24.9	0	0	0	0	0	0	0
Veh.	5	5	25	29	1	2	2	1	1.66667	0.833333	2.42347
Veh.	6	1	25	27.1	0	0	0	0	0	0	0
Veh.	6	2	25	26.2	1	1	1	1	1	0.5	0.523469
Veh.	6	3	25	28.7	0	0	0	0	0	0	0
Veh.	6	4	25	34.8	0	0	0	0	0	0	0
Veh.	6	5	25	29.4	0	0	0	0	0	0	0
				28.69
Veh.	1	1	26	33.3	1	1	1	0.5	0.833333	0.416667	0.302934
Veh.	1	1	26		2	1	1	0.5	0.833333	0.416667	0.302934
Veh.	1	2	26	31.1	0	0	0	0	0	0	0
Veh.	1	3	26	26.8	1	2	2	2	2	1	4.18775
Veh.	1	3	26		2	1.5	1.5	1	1.33333	0.666667	1.24082
Veh.	1	4	26	31.3	0	0	0	0	0	0	0
Veh.	1	5	26	28	1	1	1	0.5	0.833333	0.416667	0.302934
Veh.	1	5	26		2	1	1	0.5	0.833333	0.416667	0.302934
Veh.	1	5	26		3	1	1	0.5	0.833333	0.416667	0.302934
Veh.	1	5	26		4	1	1	0.5	0.833333	0.416667	0.302934
Veh.	2	1	26	26.4	0	0	0	0	0	0	0
Veh.	2	2	26	31.2	0	0	0	0	0	0	0
Veh.	2	3	26	36.1	0	0	0	0	0	0	0
Veh.	2	4	26	31.2	0	0	0	0	0	0	0
Veh.	2	5	26	30.1	0	0	0	0	0	0	0
Veh.	3	1	26	26.3	0	0	0	0	0	0	0
Veh.	3	2	26	26.6	0	0	0	0	0	0	0
Veh.	3	3	26	25.6	1	2	2	2	2	1	4.18775
Veh.	3	3	26		2	1	1	0.5	0.833333	0.416667	0.302934
Veh.	3	4	26	27	1	3	3	2	2.66667	1.33333	9.92653
Veh.	3	5	26	26.3	0	0	0	0	0	0	0
Veh.	4	1	26	24.8	0	0	0	0	0	0	0
Veh.	4	2	26	29.5	1	1	1	1	1	0.5	0.523469
Veh.	4	2	26		2	1	1	0.5	0.833333	0.416667	0.302934
Veh.	4	3	26	30.2	0	0	0	0	0	0	0
Veh.	4	4	26	30	1	1	1	0.5	0.833333	0.416667	0.302934
Veh.	4	5	26	33.3	1	1.5	1	0.5	1	0.5	0.523469
Veh.	5	1	26	26.6	1	2	2	1.5	1.83333	0.916667	3.22564
Veh.	5	2	26	23.8	1	1.5	1.5	1	1.33333	0.666667	1.24082
Veh.	5	3	26	26.5	1	2	2	1	1.66667	0.833333	2.42347
Veh.	5	4	26	24.7	0	0	0	0	0	0	0
Veh.	5	5	26	29.5	1	2	2	1	1.66667	0.833333	2.42347
Veh.	6	1	26	27	0	0	0	0	0	0	0
Veh.	6	2	26	26.3	0	0	0	0	0	0	0
Veh.	6	3	26	28.1	0	0	0	0	0	0	0
Veh.	6	4	26	33.4	0	0	0	0	0	0	0
Veh.	6	5	26	29.4	0	0	0	0	0	0	0
				28.68
Veh.	1	1	27	34.3	0	0	0	0	0	0	0
Veh.	1	2	27	31	1	1	1	1	1	0.5	0.523469
Veh.	1	2	27		2	1	1	0.5	0.833333	0.416667	0.302934
Veh.	1	2	27		3	1	1	0.5	0.833333	0.416667	0.302934
Veh.	1	3	27	26.9	1	3	3	2	2.66667	1.33333	9.92653
Veh.	1	3	27		2	2	2	1	1.66667	0.833333	2.42347
Veh.	1	4	27	31.4	0	0	0	0	0	0	0
Veh.	1	5	27	27.8	1	1	1	1	1	0.5	0.523469
Veh.	1	5	27		2	1	1	1	1	0.5	0.523469
Veh.	1	5	27		3	1	1	1	1	0.5	0.523469
Veh.	1	5	27		4	1	1	0.5	0.833333	0.416667	0.302934
Veh.	1	5	27		5	1	1	0.5	0.833333	0.416667	0.302934
Veh.	2	1	27	27.6	0	0	0	0	0	0	0
Veh.	2	2	27	31.7	0	0	0	0	0	0	0
Veh.	2	3	27	36.6	0	0	0	0	0	0	0
Veh.	2	4	27	31.5	1	1	1	0.5	0.833333	0.416667	0.302934
Veh.	2	5	27	29.5	0	0	0	0	0	0	0
Veh.	3	1	27	27.4	0	0	0	0	0	0	0
Veh.	3	2	27	28.7	0	0	0	0	0	0	0
Veh.	3	3	27	25.8	1	3	3	2.5	2.83333	1.41667	11.9065
Veh.	3	3	27		2	1.5	1.5	1	1.33333	0.666667	1.24082
Veh.	3	4	27	26.6	1	4	4	2	3.33333	1.66667	19.3877
Veh.	3	5	27	26.1	0	0	0	0	0	0	0
Veh.	4	1	27	25.6	1	1	1	0.5	0.833333	0.416667	0.302934
Veh.	4	2	27	31.2	1	1.5	1.5	1	1.33333	0.666667	1.24082
Veh.	4	2	27		2	1	1	0.5	0.833333	0.416667	0.302934
Veh.	4	3	27	30.1	0	0	0	0	0	0	0
Veh.	4	4	27	29.3	1	1	1	0.5	0.833333	0.416667	0.302934
Veh.	4	5	27	33.3	1	1	1	0.5	0.833333	0.416667	0.302934
Veh.	4	5	27		2	1	1	0.5	0.833333	0.416667	0.302934
Veh.	5	1	27	26.9	1	3	3	2	2.66667	1.33333	9.92653
Veh.	5	2	27	24.1	1	1.5	1.5	1	1.33333	0.666667	1.24082
Veh.	5	3	27	27.2	1	2	2	1	1.66667	0.833333	2.42347
Veh.	5	3	27		2	1	1	0.5	0.833333	0.416667	0.302934
Veh.	5	4	27	24.4	0	0	0	0	0	0	0
Veh.	5	5	27	29.3	1	2.5	2	1	1.83333	0.916667	3.22564
Veh.	5	5	27		2	2	2	1	1.66667	0.833333	2.42347
Veh.	5	5	27		3	1	1	0.5	0.833333	0.416667	0.302934
Veh.	6	1	27	27.4	0	0	0	0	0	0	0
Veh.	6	2	27	26.5	0	0	0	0	0	0	0
Veh.	6	3	27	29.2	0	0	0	0	0	0	0
Veh.	6	4	27	35.2	0	0	0	0	0	0	0
Veh.	6	5	27	30.1	0	0	0	0	0	0	0
				29.09
Veh.	1	1	28	34.8	0	0	0	0	0	0	0
Veh.	1	2	28	32	1	1	1	1	1	0.5	0.523469
Veh.	1	2	28		2	1	1	0.5	0.833333	0.416667	0.302934
Veh.	1	2	28		3	1	1	0.5	0.833333	0.416667	0.302934
Veh.	1	3	28	27.9	1	3	3	2	2.66667	1.33333	9.92653
Veh.	1	3	28		2	3	3	1.5	2.5	1.25	8.1792
Veh.	1	4	28	31.4	0	0	0	0	0	0	0
Veh.	1	5	28	28.4	1	2	2	1	1.66667	0.833333	2.42347
Veh.	1	5	28		2	2	2	0.5	1.5	0.75	1.76671
Veh.	1	5	28		3	1.5	1.5	0.5	1.16667	0.583333	0.83125
Veh.	1	5	28		4	1	1	1	1	0.5	0.523469
Veh.	1	5	28		5	1	1	0.5	0.833333	0.416667	0.302934
Veh.	2	1	28	27.2	0	0	0	0	0	0	0
Veh.	2	2	28	30.8	0	0	0	0	0	0	0
Veh.	2	3	28	38.3	1	1	1	1	1	0.5	0.523469
Veh.	2	4	28	31.3	1	1	1	0.5	0.833333	0.416667	0.302934
Veh.	2	4	28		2	1	1	0.5	0.833333	0.416667	0.302934
Veh.	2	5	28	30.7	1	1	1	0.5	0.833333	0.416667	0.302934
Veh.	3	1	28	27.4	0	0	0	0	0	0	0
Veh.	3	2	28	29.4	0	0	0	0	0	0	0
Veh.	3	3	28	25.9	1	3	3	3	3	1.5	14.1337
Veh.	3	3	28		2	1	1	0.5	0.833333	0.416667	0.302934
Veh.	3	4	28	27	1	2	2	0.5	1.5	0.75	1.76671
Veh.	3	5	28	26.8	0	0	0	0	0	0	0
Veh.	4	1	28	25.6	0	0	0	0	0	0	0
Veh.	4	2	28	29	1	2	2	0.5	1.5	0.75	1.76671
Veh.	4	2	28		2	2	2	0.5	1.5	0.75	1.76671
Veh.	4	2	28		3	1	1	1	1	0.5	0.523469
Veh.	4	2	28		4	1	1	1	1	0.5	0.523469
Veh.	4	3	28	31.3	0	0	0	0	0	0	0
Veh.	4	4	28	31.1	1	1	1	0.5	0.833333	0.416667	0.302934
Veh.	4	4	28		2	1	1	0.5	0.833333	0.416667	0.302934
Veh.	4	4	28		3	1	1	0.5	0.833333	0.416667	0.302934
Veh.	4	4	28		4	1	1	0.5	0.833333	0.416667	0.302934
Veh.	4	5	28	33.3	1	1	1	0.5	0.833333	0.416667	0.302934
Veh.	4	5	28		2	1	1	0.5	0.833333	0.416667	0.302934
Veh.	5	1	28	28.6	1	4	4	2.5	3.5	1.75	22.4437
Veh.	5	1	28		2	1	1	0.5	0.833333	0.416667	0.302934
Veh.	5	2	28	25.3	1	1.5	1.5	1	1.33333	0.666667	1.24082
Veh.	5	2	28		2	1	1	0.5	0.833333	0.416667	0.302934
Veh.	5	3	28	28.8	1	1.5	1.5	0.5	1.16667	0.583333	0.83125
Veh.	5	3	28		2	1	1	1	1	0.5	0.523469
Veh.	5	3	28		3	1	1	0.5	0.833333	0.416667	0.302934
Veh.	5	4	28	25.4	0	0	0	0	0	0	0
Veh.	5	5	28	31.7	1	3.5	3	1	2.5	1.25	8.1792
Veh.	5	5	28		2	1	1	0.5	0.833333	0.416667	0.302934
Veh.	6	1	28	28.1	0	0	0	0	0	0	0
Veh.	6	2	28	27	0	0	0	0	0	0	0
Veh.	6	3	28	29.9	1	1	1	0.5	0.833333	0.416667	0.302934
Veh.	6	3	28		2	1	1	0.5	0.833333	0.416667	0.302934
Veh.	6	4	28	35.3	0	0	0	0	0	0	0
Veh.	6	5	28	31.2	0	0	0	0	0	0	0
				29.6967
Veh.	1	1	29	35.4	1	1	1	0.5	0.833333	0.416667	0.302934
Veh.	1	1	29		2	1	1	0.5	0.833333	0.416667	0.302934
Veh.	1	2	29	31.5	1	1.5	1.5	1.5	1.5	0.75	1.76671
Veh.	1	2	29		2	1.5	1.5	1	1.33333	0.666667	1.24082
Veh.	1	2	29		3	1	1	0.5	0.833333	0.416667	0.302934
Veh.	1	2	29		4	1	1	0.5	0.833333	0.416667	0.302934
Veh.	1	2	29		5	1	1	0.5	0.833333	0.416667	0.302934
Veh.	1	2	29		6	1	1	0.5	0.833333	0.416667	0.302934
Veh.	1	3	29	28.3	1	3	3	3	3	1.5	14.1337
Veh.	1	3	29		2	3	3	1.5	2.5	1.25	8.1792
Veh.	1	4	29	33.8	0	0	0	0	0	0	0
Veh.	1	5	29	29.4	1	2	2	1	1.66667	0.833333	2.42347
Veh.	1	5	29		2	1.5	1.5	1	1.33333	0.666667	1.24082
Veh.	1	5	29		3	1	1	1	1	0.5	0.523469
Veh.	1	5	29		4	1	1	1	1	0.5	0.523469
Veh.	1	5	29		5	1	1	0.5	0.833333	0.416667	0.302934
Veh.	2	1	29	28.2	0	0	0	0	0	0	0
Veh.	2	2	29	32.6	1	1	1	0.5	0.833333	0.416667	0.302934
Veh.	2	2	29		2	1	1	0.5	0.833333	0.416667	0.302934
Veh.	2	2	29		3	1	1	0.5	0.833333	0.416667	0.302934
Veh.	2	2	29		4	1	1	0.5	0.833333	0.416667	0.302934
Veh.	2	2	29		5	1	1	0.5	0.833333	0.416667	0.302934
Veh.	2	3	29	39.1	1	1	1	0.5	0.833333	0.416667	0.302934
Veh.	2	4	29	33	1	1	1	0.5	0.833333	0.416667	0.302934
Veh.	2	5	29	30.4	1	1	1	0.5	0.833333	0.416667	0.302934
Veh.	3	1	29	27	0	0	0	0	0	0	0
Veh.	3	2	29	29.7	0	0	0	0	0	0	0
Veh.	3	3	29	26.5	1	3	3	4	3.33333	1.66667	19.3877
Veh.	3	3	29		2	1	1	0.5	0.833333	0.416667	0.302934
Veh.	3	4	29	27.5	0	0	0	0	0	0	0
Veh.	3	5	29	25.9	0	0	0	0	0	0	0
Veh.	4	1	29	25.7	0	0	0	0	0	0	0
Veh.	4	2	29	29.3	1	1.5	1.5	0.5	1.16667	0.583333	0.83125
Veh.	4	2	29		2	1	1	1	1	0.5	0.523469
Veh.	4	2	29		3	1	1	1	1	0.5	0.523469
Veh.	4	3	29	31.4	0	0	0	0	0	0	0
Veh.	4	4	29	30.6	1	1	1	0.5	0.833333	0.416667	0.302934
Veh.	4	5	29	32.9	1	1	1	0.5	0.833333	0.416667	0.302934
Veh.	5	1	29	28	1	4	4	3	3.66667	1.83333	25.8051
Veh.	5	1	29		2	1	1	1	1	0.5	0.523469
Veh.	5	1	29		3	1	1	1	1	0.5	0.523469
Veh.	5	1	29		4	1	1	0.5	0.833333	0.416667	0.302934
Veh.	5	1	29		5	1	1	0.5	0.833333	0.416667	0.302934
Veh.	5	1	29		6	1	1	0.5	0.833333	0.416667	0.302934
Veh.	5	2	29	25.2	1	1.5	1.5	1	1.33333	0.666667	1.24082
Veh.	5	2	29		2	1	1	0.5	0.833333	0.416667	0.302934
Veh.	5	3	29	28.6	1	1.5	1.5	1	1.33333	0.666667	1.24082
Veh.	5	3	29		2	1	1	0.5	0.833333	0.416667	0.302934
Veh.	5	4	29	25	0	0	0	0	0	0	0
Veh.	5	5	29	30.2	1	2	2	1.5	1.83333	0.916667	3.22564
Veh.	5	5	29		2	1	1	0.5	0.833333	0.416667	0.302934
Veh.	5	5	29		3	1	1	0.2	0.733333	0.366667	0.206441
Veh.	6	1	29	28.8	0	0	0	0	0	0	0
Veh.	6	2	29	26.9	0	0	0	0	0	0	0
Veh.	6	3	29	30.6	1	1.5	1.5	0.5	1.16667	0.583333	0.83125
Veh.	6	3	29		2	1	1	0.5	0.833333	0.416667	0.302934
Veh.	6	3	29		3	1	1	0.5	0.833333	0.416667	0.302934
Veh.	6	4	29	35.1	0	0	0	0	0	0	0
Veh.	6	5	29	31.3	0	0	0	0	0	0	0
				29.93
Veh.	1	1	30	35	1	1	2	1	1.33333	0.666667	1.24082
Veh.	1	1	30		2	1	2	0.5	1.16667	0.583333	0.83125
Veh.	1	1	30		3	1	1	0.5	0.833333	0.416667	0.302934
Veh.	1	1	30		4	1	1	0.5	0.833333	0.416667	0.302934
Veh.	1	1	30		5	1	1	0.5	0.833333	0.416667	0.302934
Veh.	1	1	30		6	1	1	0.5	0.833333	0.416667	0.302934
Veh.	1	2	30	31.9	1	2	3	1.5	2.16667	1.08333	5.32436
Veh.	1	2	30		2	1	2	2	1.66667	0.833333	2.42347
Veh.	1	2	30		3	1	1	0.5	0.833333	0.416667	0.302934
Veh.	1	2	30		4	1	1	0.5	0.833333	0.416667	0.302934
Veh.	1	2	30		5	1	1	0.5	0.833333	0.416667	0.302934
Veh.	1	3	30	28.5	1	4	3	3.5	3.5	1.75	22.4437
Veh.	1	3	30		2	3	3	1	2.33333	1.16667	6.65
Veh.	1	3	30		3	1	1	0.5	0.833333	0.416667	0.302934
Veh.	1	4	30	32.2	1	1	1	0.5	0.833333	0.416667	0.302934
Veh.	1	5	30	28.5	1	2	2	1	1.66667	0.833333	2.42347
Veh.	1	5	30		2	1.5	1.5	1	1.33333	0.666667	1.24082
Veh.	1	5	30		3	1.5	1.5	0.5	1.16667	0.583333	0.83125
Veh.	1	5	30		4	1.5	1.5	0.5	1.16667	0.583333	0.83125
Veh.	1	5	30		5	1.5	1.5	0.5	1.16667	0.583333	0.83125
Veh.	1	5	30		6	1	1	0.5	0.833333	0.416667	0.302934
Veh.	1	5	30		7	1	1	0.5	0.833333	0.416667	0.302934
Veh.	1	5	30		8	1	1	0.5	0.833333	0.416667	0.302934
Veh.	1	5	30		9	1	1	0.5	0.833333	0.416667	0.302934
Veh.	1	5	30		10	1	1	0.5	0.833333	0.416667	0.302934
Veh.	1	5	30		11	1	1	0.5	0.833333	0.416667	0.302934
Veh.	2	1	30	28.4	1	1	1	0.5	0.833333	0.416667	0.302934
Veh.	2	2	30	31.7	1	1.5	1.5	0.5	1.16667	0.583333	0.83125
Veh.	2	2	30		2	1.5	1.5	0.5	1.16667	0.583333	0.83125
Veh.	2	2	30		3	1	1	1	1	0.5	0.523469
Veh.	2	2	30		4	1	1	0.5	0.833333	0.416667	0.302934
Veh.	2	2	30		5	1	1	0.5	0.833333	0.416667	0.302934
Veh.	2	2	30		6	1	1	0.5	0.833333	0.416667	0.302934
Veh.	2	2	30		7	1	1	0.5	0.833333	0.416667	0.302934
Veh.	2	2	30		8	1	1	0.5	0.833333	0.416667	0.302934
Veh.	2	2	30		9	1	1	0.5	0.833333	0.416667	0.302934
Veh.	2	3	30	40.2	1	1	1	0.5	0.833333	0.416667	0.302934
Veh.	2	4	30	32.5	1	1	1	0.5	0.833333	0.416667	0.302934
Veh.	2	4	30		2	1	1	0.5	0.833333	0.416667	0.302934
Veh.	2	5	30	30.6	1	1	1	0.5	0.833333	0.416667	0.302934
Veh.	2	5	30		2	1	1	0.5	0.833333	0.416667	0.302934
Veh.	3	1	30	27.8	1	1	1	0.5	0.833333	0.416667	0.302934
Veh.	3	2	30	29.6	1	1	1	0.5	0.833333	0.416667	0.302934
Veh.	3	3	30	26.3	1	5	4	5	4.66667	2.33333	53.2
Veh.	3	3	30		2	1	1	0.5	0.833333	0.416667	0.302934
Veh.	3	3	30		3	1	1	0.5	0.833333	0.416667	0.302934
Veh.	3	4	30	28.8	0	0	0	0	0	0	0
Veh.	3	5	30	26.1	0	0	0	0	0	0	0
Veh.	4	1	30	26.4	0	0	0	0	0	0	0
Veh.	4	2	30	31.4	1	2	3	1.5	2.16667	1.08333	5.32436
Veh.	4	2	30		2	2	2	0.5	1.5	0.75	1.76671
Veh.	4	2	30		3	1.5	1.5	1	1.33333	0.666667	1.24082
Veh.	4	2	30		4	1.5	1.5	0.5	1.16667	0.583333	0.83125
Veh.	4	2	30		5	1	1	0.5	0.833333	0.416667	0.302934
Veh.	4	2	30		6	1	1	0.5	0.833333	0.416667	0.302934
Veh.	4	2	30		7	1	1	0.5	0.833333	0.416667	0.302934
Veh.	4	2	30		8	1	1	0.5	0.833333	0.416667	0.302934
Veh.	4	3	30	31.2	1	1	1	0.5	0.833333	0.416667	0.302934
Veh.	4	3	30		2	1	1	0.5	0.833333	0.416667	0.302934
Veh.	4	3	30		3	1	1	0.5	0.833333	0.416667	0.302934
Veh.	4	3	30		4	1	1	0.5	0.833333	0.416667	0.302934
Veh.	4	3	30		5	1	1	0.5	0.833333	0.416667	0.302934
Veh.	4	3	30		6	1	1	0.5	0.833333	0.416667	0.302934
Veh.	4	3	30		7	1	1	0.5	0.833333	0.416667	0.302934
Veh.	4	3	30		8	1	1	0.5	0.833333	0.416667	0.302934
Veh.	4	4	30	30.9	1	1	1	0.5	0.833333	0.416667	0.302934
Veh.	4	5	30	34.8	1	1.5	1.5	0.5	1.16667	0.583333	0.83125
Veh.	4	5	30		2	1	1	0.5	0.833333	0.416667	0.302934
Veh.	5	1	30	29.8	1	5	5	3	4.33333	2.16667	42.5949
Veh.	5	1	30		2	1.5	1.5	1	1.33333	0.666667	1.24082
Veh.	5	1	30		3	1.5	1.5	1	1.33333	0.666667	1.24082
Veh.	5	1	30		4	1	1	0.5	0.833333	0.416667	0.302934
Veh.	5	1	30		5	1	1	0.5	0.833333	0.416667	0.302934
Veh.	5	2	30	25.6	1	2	2	0.5	1.5	0.75	1.76671
Veh.	5	2	30		2	1.5	1.5	0.5	1.16667	0.583333	0.83125
Veh.	5	2	30		3	1	1	1	1	0.5	0.523469
Veh.	5	2	30		4	1	1	0.5	0.833333	0.416667	0.302934
Veh.	5	2	30		5	1	1	0.5	0.833333	0.416667	0.302934
Veh.	5	3	30	27.5	1	1.5	1.5	0.5	1.16667	0.583333	0.83125
Veh.	5	3	30		2	1	1	1	1	0.5	0.523469
Veh.	5	3	30		3	1	1	0.5	0.833333	0.416667	0.302934
Veh.	5	4	30	25.7	0	0	0	0	0	0	0
Veh.	5	5	30	31.4	4	3	2	1.5	2.16667	1.08333	5.32436
Veh.	5	5	30		2	1.5	1.5	0.5	1.16667	0.583333	0.83125
Veh.	6	1	30	28.9	0	0	0	0	0	0	0
Veh.	6	2	30	28	1	1	1	0.5	0.833333	0.416667	0.302934
Veh.	6	3	30	30.7	1	1.5	1.5	1	1.33333	0.666667	1.24082
Veh.	6	3	30		2	1.5	1.5	0.5	1.16667	0.583333	0.83125
Veh.	6	3	30		3	1	1	1	1	0.5	0.523469
Veh.	6	4	30	36.4	0	0	0	0	0	0	0
Veh.	6	5	30	31.9	0	0	0	0	0	0	0
				30.29
Veh.	1	1	31	33.3	1	1.5	1.5	1	1.33333	0.666667	1.24082
Veh.	1	1	31		2	1.5	1.5	1	1.33333	0.666667	1.24082
Veh.	1	1	31		3	1	1	0.5	0.833333	0.416667	0.302934
Veh.	1	1	31		4	1	1	0.5	0.833333	0.416667	0.302934
Veh.	1	1	31		5	1	1	0.5	0.833333	0.416667	0.302934
Veh.	1	1	31		6	1	1	0.5	0.833333	0.416667	0.302934
Veh.	1	1	31		7	1	1	0.5	0.833333	0.416667	0.302934
Veh.	1	2	31	33.4	1	1.5	2	1	1.5	0.75	1.76671
Veh.	1	2	31		2	1.5	1.5	2	1.66667	0.833333	2.42347
Veh.	1	2	31		3	1	1	0.5	0.833333	0.416667	0.302934
Veh.	1	2	31		4	1	1	0.5	0.833333	0.416667	0.302934
Veh.	1	2	31		5	1	1	0.5	0.833333	0.416667	0.302934
Veh.	1	2	31		6	1	1	0.5	0.833333	0.416667	0.302934
Veh.	1	2	31		7	1	1	0.5	0.833333	0.416667	0.302934
Veh.	1	3	31	28.5	1	4	3	3.5	3.5	1.75	22.4437
Veh.	1	3	31		2	2.5	2.5	1	2	1	4.18775
Veh.	1	3	31		3	1	1	0.5	0.833333	0.416667	0.302934
Veh.	1	4	31	33.3	0	0	0	0	0	0	0
Veh.	1	5	31	29.2	1	2	2	1	1.66667	0.833333	2.42347
Veh.	1	5	31		2	2	2	1	1.66667	0.833333	2.42347
Veh.	1	5	31		3	2	2	1	1.66667	0.833333	2.42347
Veh.	1	5	31		4	1	1	0.5	0.833333	0.416667	0.302934
Veh.	1	5	31		5	1	1	0.5	0.833333	0.416667	0.302934
Veh.	1	5	31		6	1	1	0.5	0.833333	0.416667	0.302934
Veh.	1	5	31		7	1	1	0.5	0.833333	0.416667	0.302934
Veh.	1	5	31		8	1	1	0.5	0.833333	0.416667	0.302934
Veh.	1	5	31		9	1	1	0.5	0.833333	0.416667	0.302934
Veh.	1	5	31		10	1	1	0.5	0.833333	0.416667	0.302934
Veh.	1	5	31		11	1	1	0.5	0.833333	0.416667	0.302934
Veh.	1	5	31		12	1	1	0.5	0.833333	0.416667	0.302934
Veh.	1	5	31		13	1	1	0.5	0.833333	0.416667	0.302934
Veh.	1	5	31		14	1	1	0.5	0.833333	0.416667	0.302934
Veh.	2	1	31	29.4	1	1	1	0.5	0.833333	0.416667	0.302934
Veh.	2	2	31	32.1	1	1.5	1.5	1	1.33333	0.666667	1.24082
Veh.	2	2	31		2	1.5	1.5	1	1.33333	0.666667	1.24082
Veh.	2	2	31		3	1	1	1	1	0.5	0.523469
Veh.	2	2	31		4	1	1	1	1	0.5	0.523469
Veh.	2	2	31		5	1	1	0.5	0.833333	0.416667	0.302934
Veh.	2	2	31		6	1	1	0.5	0.833333	0.416667	0.302934
Veh.	2	2	31		7	1	1	0.5	0.833333	0.416667	0.302934
Veh.	2	2	31		8	1	1	0.5	0.833333	0.416667	0.302934
Veh.	2	2	31		9	1	1	0.5	0.833333	0.416667	0.302934
Veh.	2	2	31		10	1	1	0.5	0.833333	0.416667	0.302934
Veh.	2	2	31		11	1	1	0.5	0.833333	0.416667	0.302934
Veh.	2	3	31	39	1	1	1	0.5	0.833333	0.416667	0.302934
Veh.	2	4	31	32.3	1	1.5	1.5	1	1.33333	0.666667	1.24082
Veh.	2	4	31		2	1	1	0.5	0.833333	0.416667	0.302934
Veh.	2	4	31		3	1	1	0.5	0.833333	0.416667	0.302934
Veh.	2	4	31		4	1	1	0.5	0.833333	0.416667	0.302934
Veh.	2	4	31		5	1	1	0.5	0.833333	0.416667	0.302934
Veh.	2	5	31	30.6	1	1.5	1.5	1	1.33333	0.666667	1.24082
Veh.	2	5	31		2	1	1	0.5	0.833333	0.416667	0.302934
Veh.	2	5	31		3	1	1	0.5	0.833333	0.416667	0.302934
Veh.	3	1	31	28	0	0	0	0	0	0	0
Veh.	3	2	31	29.7	1	1	1	0.5	0.833333	0.416667	0.302934
Veh.	3	2	31		2	1	1	0.5	0.833333	0.416667	0.302934
Veh.	3	3	31	26.2	1	5	4	5	4.66667	2.33333	53.2
Veh.	3	3	31		2	1.5	1.5	1	1.33333	0.666667	1.24082
Veh.	3	3	31		3	1	1	0.5	0.833333	0.416667	0.302934
Veh.	3	3	31		4	1	1	0.5	0.833333	0.416667	0.302934
Veh.	3	3	31		5	1	1	0.5	0.833333	0.416667	0.302934
Veh.	3	4	31	28.4	0	0	0	0	0	0	0
Veh.	3	5	31	27.3	1	1	1	0.5	0.833333	0.416667	0.302934
Veh.	4	1	31	25.7	1	1	1	0.5	0.833333	0.416667	0.302934
Veh.	4	1	31		2	1	1	0.5	0.833333	0.416667	0.302934
Veh.	4	1	31		3	1	1	0.5	0.833333	0.416667	0.302934
Veh.	4	2	31	31	1	2	3	2	2.33333	1.16667	6.65
Veh.	4	2	31		2	2	2	1	1.66667	0.833333	2.42347
Veh.	4	2	31		3	2	2	1	1.66667	0.833333	2.42347
Veh.	4	2	31		4	2	2	0.5	1.5	0.75	1.76671
Veh.	4	2	31		5	1	1	0.5	0.833333	0.416667	0.302934
Veh.	4	2	31		6	1	1	0.5	0.833333	0.416667	0.302934
Veh.	4	2	31		7	1	1	0.5	0.833333	0.416667	0.302934
Veh.	4	2	31		8	1	1	0.5	0.833333	0.416667	0.302934
Veh.	4	2	31		9	1	1	0.5	0.833333	0.416667	0.302934
Veh.	4	2	31		10	1	1	0.5	0.833333	0.416667	0.302934
Veh.	4	2	31		11	1	1	0.5	0.833333	0.416667	0.302934
Veh.	4	2	31		12	1	1	0.5	0.833333	0.416667	0.302934
Veh.	4	2	31		13	1	1	0.5	0.833333	0.416667	0.302934
Veh.	4	2	31		14	1	1	0.5	0.833333	0.416667	0.302934
Veh.	4	2	31		15	1	1	0.5	0.833333	0.416667	0.302934
Veh.	4	3	31	31.8	1	1	1	0.5	0.833333	0.416667	0.302934
Veh.	4	3	31		2	1	1	0.5	0.833333	0.416667	0.302934
Veh.	4	3	31		3	1	1	0.5	0.833333	0.416667	0.302934
Veh.	4	3	31		4	1	1	0.5	0.833333	0.416667	0.302934
Veh.	4	3	31		5	1	1	0.5	0.833333	0.416667	0.302934
Veh.	4	3	31		6	1	1	0.5	0.833333	0.416667	0.302934
Veh.	4	3	31		7	1	1	0.5	0.833333	0.416667	0.302934
Veh.	4	3	31		8	1	1	0.5	0.833333	0.416667	0.302934
Veh.	4	4	31	32.2	1	1.5	1.5	0.5	1.16667	0.583333	0.83125
Veh.	4	4	31		2	1	1	0.5	0.833333	0.416667	0.302934
Veh.	4	4	31		3	1	1	0.5	0.833333	0.416667	0.302934
Veh.	4	4	31		4	1	1	0.5	0.833333	0.416667	0.302934
Veh.	4	5	31	35.1	1	1.5	1.5	0.5	1.16667	0.583333	0.83125
Veh.	4	5	31		2	1	1	0.5	0.833333	0.416667	0.302934
Veh.	4	5	31		3	1	1	0.5	0.833333	0.416667	0.302934
Veh.	4	5	31		4	1	1	0.5	0.833333	0.416667	0.302934
Veh.	4	5	31		5	1	1	0.5	0.833333	0.416667	0.302934
Veh.	4	5	31		6	1	1	0.5	0.833333	0.416667	0.302934
Veh.	5	1	31	28.5	1	5	5	3	4.33333	2.16667	42.5949
Veh.	5	1	31		2	2.5	2.5	1.5	2.16667	1.08333	5.32436
Veh.	5	1	31		3	2	2	1	1.66667	0.833333	2.42347
Veh.	5	1	31		4	1	1	0.5	0.833333	0.416667	0.302934
Veh.	5	1	31		5	1	1	0.5	0.833333	0.416667	0.302934
Veh.	5	1	31		6	1	1	0.5	0.833333	0.416667	0.302934
Veh.	5	1	31		7	1	1	0.5	0.833333	0.416667	0.302934
Veh.	5	1	31		8	1	1	0.5	0.833333	0.416667	0.302934
Veh.	5	2	31	25.9	1	2	2	1	1.66667	0.833333	2.42347
Veh.	5	2	31		2	1	1	1	1	0.5	0.523469
Veh.	5	2	31		3	1	1	0.5	0.833333	0.416667	0.302934
Veh.	5	2	31		4	1	1	0.5	0.833333	0.416667	0.302934
Veh.	5	2	31		5	1	1	0.5	0.833333	0.416667	0.302934
Veh.	5	2	31		6	1	1	0.5	0.833333	0.416667	0.302934
Veh.	5	3	31	28	1	2	2	0.5	1.5	0.75	1.76671
Veh.	5	3	31		2	1.5	1.5	1	1.33333	0.666667	1.24082
Veh.	5	3	31		3	1.5	1.5	1	1.33333	0.666667	1.24082
Veh.	5	3	31		4	1	1	0.5	0.833333	0.416667	0.302934
Veh.	5	3	31		5	1	1	0.5	0.833333	0.416667	0.302934
Veh.	5	3	31		6	1	1	0.5	0.833333	0.416667	0.302934
Veh.	5	4	31	24.5	0	0	0	0	0	0	0
Veh.	5	5	31	33.3	1	3.5	3.5	2	3	1.5	14.1337
Veh.	5	5	31		2	1.5	1.5	0.5	1.16667	0.583333	0.83125
Veh.	5	5	31		3	1	1	0.5	0.833333	0.416667	0.302934
Veh.	5	5	31		4	1	1	0.5	0.833333	0.416667	0.302934
Veh.	6	1	31	29.2	0	0	0	0	0	0	0
Veh.	6	2	31	27.6	1	1	1	0.5	0.833333	0.416667	0.302934
Veh.	6	2	31		2	1	1	0.5	0.833333	0.416667	0.302934
Veh.	6	2	31		3	1	1	0.5	0.833333	0.416667	0.302934
Veh.	6	3	31	30	1	2.5	2.5	1	2	1	4.18775
Veh.	6	3	31		2	2.5	2.5	0.5	1.83333	0.916667	3.22564
Veh.	6	3	31		3	1.5	1.5	1	1.33333	0.666667	1.24082
Veh.	6	3	31		4	1	1	0.5	0.833333	0.416667	0.302934
Veh.	6	3	31		5	1	1	0.5	0.833333	0.416667	0.302934
Veh.	6	3	31		6	1	1	0.5	0.833333	0.416667	0.302934
Veh.	6	4	31	35.7	0	0	0	0	0	0	0
Veh.	6	5	31	31.9	0	0	0	0	0	0	0
				30.37
Veh.	1	1	32	34	1	1.5	1.5	1	1.33333	0.666667	1.24082
Veh.	1	1	32		2	1.5	1.5	0.5	1.16667	0.583333	0.83125
Veh.	1	1	32		3	1.5	1.5	0.5	1.16667	0.583333	0.83125
Veh.	1	1	32		4	1	1	0.5	0.833333	0.416667	0.302934
Veh.	1	1	32		5	1	1	0.5	0.833333	0.416667	0.302934
Veh.	1	1	32		6	1	1	0.5	0.833333	0.416667	0.302934
Veh.	1	1	32		7	1	1	0.5	0.833333	0.416667	0.302934
Veh.	1	1	32		8	1	1	0.5	0.833333	0.416667	0.302934
Veh.	1	1	32		9	1	1	0.5	0.833333	0.416667	0.302934
Veh.	1	1	32		10	1	1	0.5	0.833333	0.416667	0.302934
Veh.	1	1	32		11	1	1	0.5	0.833333	0.416667	0.302934
Veh.	1	2	32	33.3	1	4	3	2	3	1.5	14.1337
Veh.	1	2	32		2	2	2	0.5	1.5	0.75	1.76671
Veh.	1	2	32		3	1.5	1.5	2	1.66667	0.833333	2.42347
Veh.	1	2	32		4	1.5	1.5	1	1.33333	0.666667	1.24082
Veh.	1	2	32		5	1	1	1	1	0.5	0.523469
Veh.	1	2	32		6	1	1	0.5	0.833333	0.416667	0.302934
Veh.	1	2	32		7	1	1	0.5	0.833333	0.416667	0.302934
Veh.	1	2	32		8	1	1	0.5	0.833333	0.416667	0.302934
Veh.	1	2	32		9	1	1	0.5	0.833333	0.416667	0.302934
Veh.	1	2	32		10	1	1	0.5	0.833333	0.416667	0.302934
Veh.	1	3	32	28.4	1	4	3	3.5	3.5	1.75	22.4437
Veh.	1	3	32		2	2.5	3	1	2.16667	1.08333	5.32436
Veh.	1	3	32		3	1	1	0.5	0.833333	0.416667	0.302934
Veh.	1	3	32		4	1	1	0.5	0.833333	0.416667	0.302934
Veh.	1	3	32		5	1	1	0.5	0.833333	0.416667	0.302934
Veh.	1	4	32	33.1	1	1	1	0.5	0.833333	0.416667	0.302934
Veh.	1	4	32		2	1	1	0.5	0.833333	0.416667	0.302934
Veh.	1	5	32	28.4	1	3	3	2	2.66667	1.33333	9.92653
Veh.	1	5	32		2	2.5	2.5	1.5	2.16667	1.08333	5.32436
Veh.	1	5	32		3	2.5	2.5	1	2	1	4.18775
Veh.	1	5	32		4	1.5	1.5	1	1.33333	0.666667	1.24082
Veh.	1	5	32		5	1.5	1.5	0.5	1.16667	0.583333	0.83125
Veh.	1	5	32		6	1.5	1.5	0.5	1.16667	0.583333	0.83125
Veh.	1	5	32		7	1.5	1.5	0.5	1.16667	0.583333	0.83125
Veh.	1	5	32		8	1.5	1.5	0.5	1.16667	0.583333	0.83125
Veh.	1	5	32		9	1.5	1.5	0.5	1.16667	0.583333	0.83125
Veh.	1	5	32		10	1.5	1.5	0.5	1.16667	0.583333	0.83125
Veh.	1	5	32		11	1.5	1.5	0.5	1.16667	0.583333	0.83125
Veh.	1	5	32		12	1	1	0.5	0.833333	0.416667	0.302934
Veh.	1	5	32		13	1	1	0.5	0.833333	0.416667	0.302934
Veh.	1	5	32		14	1	1	0.5	0.833333	0.416667	0.302934
Veh.	1	5	32		15	1	1	0.5	0.833333	0.416667	0.302934
Veh.	1	5	32		16	1	1	0.5	0.833333	0.416667	0.302934
Veh.	1	5	32		17	1	1	0.5	0.833333	0.416667	0.302934
Veh.	1	5	32		18	1	1	0.5	0.833333	0.416667	0.302934
Veh.	1	5	32		19	1	1	0.5	0.833333	0.416667	0.302934
Veh.	2	1	32	28.6	1	1	1	0.5	0.833333	0.416667	0.302934
Veh.	2	1	32		2	1	1	0.5	0.833333	0.416667	0.302934
Veh.	2	2	32	31.8	1	1.5	1.5	0.5	1.16667	0.583333	0.83125
Veh.	2	2	32		2	1.5	1.5	0.5	1.16667	0.583333	0.83125
Veh.	2	2	32		3	1	1	1	1	0.5	0.523469
Veh.	2	2	32		4	1	1	1	1	0.5	0.523469
Veh.	2	2	32		5	1	1	0.5	0.833333	0.416667	0.302934
Veh.	2	2	32		6	1	1	0.5	0.833333	0.416667	0.302934
Veh.	2	2	32		7	1	1	0.5	0.833333	0.416667	0.302934
Veh.	2	2	32		8	1	1	0.5	0.833333	0.416667	0.302934
Veh.	2	2	32		9	1	1	0.5	0.833333	0.416667	0.302934
Veh.	2	2	32		10	1	1	0.5	0.833333	0.416667	0.302934
Veh.	2	2	32		11	1	1	0.5	0.833333	0.416667	0.302934
Veh.	2	2	32		12	1	1	0.5	0.833333	0.416667	0.302934
Veh.	2	2	32		13	1	1	0.5	0.833333	0.416667	0.302934
Veh.	2	3	32	38.6	1	1.5	1.5	1	1.33333	0.666667	1.24082
Veh.	2	3	32		2	1	1	0.5	0.833333	0.416667	0.302934
Veh.	2	4	32	31.8	1	1.5	1.5	0.5	1.16667	0.583333	0.83125
Veh.	2	4	32		2	1.5	1.5	0.5	1.16667	0.583333	0.83125
Veh.	2	4	32		3	1	1	1	1	0.5	0.523469
Veh.	2	4	32		4	1	1	0.5	0.833333	0.416667	0.302934
Veh.	2	4	32		5	1	1	0.5	0.833333	0.416667	0.302934
Veh.	2	5	32	30.4	1	1.5	1.5	1	1.33333	0.666667	1.24082
Veh.	2	5	32		2	1	1	0.5	0.833333	0.416667	0.302934
Veh.	2	5	32		3	1	1	0.5	0.833333	0.416667	0.302934
Veh.	2	5	32		4	1	1	0.5	0.833333	0.416667	0.302934
Veh.	3	1	32	28.5	1	1	1	0.5	0.833333	0.416667	0.302934
Veh.	3	2	32	28.2	1	1	1	0.5	0.833333	0.416667	0.302934
Veh.	3	2	32		2	1	1	0.5	0.833333	0.416667	0.302934
Veh.	3	2	32		3	1	1	0.5	0.833333	0.416667	0.302934
Veh.	3	2	32		4	1	1	0.5	0.833333	0.416667	0.302934
Veh.	3	2	32		5	1	1	0.5	0.833333	0.416667	0.302934
Veh.	3	2	32		6	1	1	0.5	0.833333	0.416667	0.302934
Veh.	3	3	32	26.2	1	5	4	5	4.66667	2.33333	53.2
Veh.	3	3	32		2	2	2	1	1.66667	0.833333	2.42347
Veh.	3	3	32		3	1	1	0.5	0.833333	0.416667	0.302934
Veh.	3	3	32		4	1	1	0.5	0.833333	0.416667	0.302934
Veh.	3	3	32		5	1	1	0.5	0.833333	0.416667	0.302934
Veh.	3	4	32	29.1	1	1	1	0.5	0.833333	0.416667	0.302934
Veh.	3	4	32		2	1	1	0.5	0.833333	0.416667	0.302934
Veh.	3	5	32	26.1	1	1	1	0.5	0.833333	0.416667	0.302934
Veh.	4	1	32	25.6	1	1	1	0.5	0.833333	0.416667	0.302934
Veh.	4	2	32	29.2	1	3	3	2	2.66667	1.33333	9.92653
Veh.	4	2	32		2	2	2	1	1.66667	0.833333	2.42347
Veh.	4	2	32		3	2	2	0.5	1.5	0.75	1.76671
Veh.	4	2	32		4	1.5	1.5	1	1.33333	0.666667	1.24082
Veh.	4	2	32		5	1.5	1.5	0.5	1.16667	0.583333	0.83125
Veh.	4	2	32		6	1.5	1.5	0.5	1.16667	0.583333	0.83125
Veh.	4	2	32		7	1	1	0.5	0.833333	0.416667	0.302934
Veh.	4	2	32		8	1	1	0.5	0.833333	0.416667	0.302934
Veh.	4	2	32		9	1	1	0.5	0.833333	0.416667	0.302934
Veh.	4	2	32		10	1	1	0.5	0.833333	0.416667	0.302934
Veh.	4	2	32		11	1	1	0.5	0.833333	0.416667	0.302934
Veh.	4	2	32		12	1	1	0.5	0.833333	0.416667	0.302934
Veh.	4	2	32		13	1	1	0.5	0.833333	0.416667	0.302934
Veh.	4	2	32		14	1	1	0.5	0.833333	0.416667	0.302934
Veh.	4	3	32	31.6	1	2	2	0.5	1.5	0.75	1.76671
Veh.	4	3	32		2	1.5	1.5	0.5	1.16667	0.583333	0.83125
Veh.	4	3	32		3	1	1	0.5	0.833333	0.416667	0.302934
Veh.	4	3	32		4	1	1	0.5	0.833333	0.416667	0.302934
Veh.	4	3	32		5	1	1	0.5	0.833333	0.416667	0.302934
Veh.	4	3	32		6	1	1	0.5	0.833333	0.416667	0.302934
Veh.	4	3	32		7	1	1	0.5	0.833333	0.416667	0.302934
Veh.	4	3	32		8	1	1	0.5	0.833333	0.416667	0.302934
Veh.	4	3	32		9	1	1	0.5	0.833333	0.416667	0.302934
Veh.	4	3	32		10	1	1	0.5	0.833333	0.416667	0.302934
Veh.	4	3	32		11	1	1	0.5	0.833333	0.416667	0.302934
Veh.	4	3	32		12	1	1	0.5	0.833333	0.416667	0.302934
Veh.	4	4	32	30.3	1	2	2	0.5	1.5	0.75	1.76671
Veh.	4	4	32		2	1	1	0.5	0.833333	0.416667	0.302934
Veh.	4	4	32		3	1	1	0.5	0.833333	0.416667	0.302934
Veh.	4	4	32		4	1	1	0.5	0.833333	0.416667	0.302934
Veh.	4	4	32		5	1	1	0.5	0.833333	0.416667	0.302934
Veh.	4	4	32		6	1	1	0.5	0.833333	0.416667	0.302934
Veh.	4	5	32	33.9	1	2	2	0.5	1.5	0.75	1.76671
Veh.	4	5	32		2	1	1	0.5	0.833333	0.416667	0.302934
Veh.	4	5	32		3	1	1	0.5	0.833333	0.416667	0.302934
Veh.	4	5	32		4	1	1	0.5	0.833333	0.416667	0.302934
Veh.	5	1	32	28.7	1	5	5	3	4.33333	2.16667	42.5949
Veh.	5	1	32		2	2.5	2.5	2	2.33333	1.16667	6.65
Veh.	5	1	32		3	1.5	2	1	1.5	0.75	1.76671
Veh.	5	1	32		4	1	1	0.5	0.833333	0.416667	0.302934
Veh.	5	1	32		5	1	1	0.5	0.833333	0.416667	0.302934
Veh.	5	1	32		6	1	1	0.5	0.833333	0.416667	0.302934
Veh.	5	1	32		7	1	1	0.5	0.833333	0.416667	0.302934
Veh.	5	1	32		8	1	1	0.5	0.833333	0.416667	0.302934
Veh.	5	1	32		9	1	1	0.5	0.833333	0.416667	0.302934
Veh.	5	1	32		10	1	1	0.5	0.833333	0.416667	0.302934
Veh.	5	1	32		11	1	1	0.5	0.833333	0.416667	0.302934
Veh.	5	1	32		12	1	1	0.5	0.833333	0.416667	0.302934
Veh.	5	1	32		13	1	1	0.5	0.833333	0.416667	0.302934
Veh.	5	2	32	25.3	1	2	2	1	1.66667	0.833333	2.42347
Veh.	5	2	32		2	1.5	1.5	0.5	1.16667	0.583333	0.83125
Veh.	5	2	32		3	1	1	1	1	0.5	0.523469
Veh.	5	2	32		4	1	1	0.5	0.833333	0.416667	0.302934
Veh.	5	2	32		5	1	1	0.5	0.833333	0.416667	0.302934
Veh.	5	2	32		6	1	1	0.5	0.833333	0.416667	0.302934
Veh.	5	2	32		7	1	1	0.5	0.833333	0.416667	0.302934
Veh.	5	2	32		8	1	1	0.5	0.833333	0.416667	0.302934
Veh.	5	3	32	29	1	2	2	0.5	1.5	0.75	1.76671
Veh.	5	3	32		2	1.5	1.5	1	1.33333	0.666667	1.24082
Veh.	5	3	32		3	1.5	1.5	1	1.33333	0.666667	1.24082
Veh.	5	3	32		4	1.5	1.5	0.5	1.16667	0.583333	0.83125
Veh.	5	3	32		5	1	1	0.5	0.833333	0.416667	0.302934
Veh.	5	3	32		6	1	1	0.5	0.833333	0.416667	0.302934
Veh.	5	3	32		7	1	1	0.5	0.833333	0.416667	0.302934
Veh.	5	3	32		8	1	1	0.5	0.833333	0.416667	0.302934
Veh.	5	4	32	26	0	0	0	0	0	0	0
Veh.	5	5	32	33.6	1	4	4	1.5	3.16667	1.58333	16.6226
Veh.	5	5	32		2	2	2	0.5	1.5	0.75	1.76671
Veh.	5	5	32		3	1	1	0.5	0.833333	0.416667	0.302934
Veh.	5	5	32		4	1	1	0.5	0.833333	0.416667	0.302934
Veh.	6	1	32	29	1	1	1	0.5	0.833333	0.416667	0.302934
Veh.	6	2	32	28	0	0	0	0	0	0	0
Veh.	6	3	32	31	1	3	2	1.5	2.16667	1.08333	5.32436
Veh.	6	3	32		2	2	2	0.5	1.5	0.75	1.76671
Veh.	6	3	32		3	2	2	0.5	1.5	0.75	1.76671
Veh.	6	3	32		4	1.5	1.5	1	1.33333	0.666667	1.24082
Veh.	6	3	32		5	1	1	0.5	0.833333	0.416667	0.302934
Veh.	6	3	32		6	1	1	0.5	0.833333	0.416667	0.302934
Veh.	6	3	32		7	1	1	0.5	0.833333	0.416667	0.302934
Veh.	6	3	32		8	1	1	0.5	0.833333	0.416667	0.302934
Veh.	6	3	32		9	1	1	0.5	0.833333	0.416667	0.302934
Veh.	6	3	32		10	1	1	0.5	0.833333	0.416667	0.302934
Veh.	6	4	32	35.9	0	0	0	0	0	0	0
Veh.	6	5	32	32.5	1	1	1	0.5	0.833333	0.416667	0.302934
				30.2033
Veh.	1	1	33	35.6	1	1.5	1.5	1	1.33333	0.666667	1.24082
Veh.	1	1	33		2	1.5	1.5	0.5	1.16667	0.583333	0.83125
Veh.	1	1	33		3	1.5	1.5	0.5	1.16667	0.583333	0.83125
Veh.	1	1	33		4	1.5	1.5	0.5	1.16667	0.583333	0.83125
Veh.	1	1	33		5	1	1	0.5	0.833333	0.416667	0.302934
Veh.	1	1	33		6	1	1	0.5	0.833333	0.416667	0.302934
Veh.	1	1	33		7	1	1	0.5	0.833333	0.416667	0.302934
Veh.	1	1	33		8	1	1	0.5	0.833333	0.416667	0.302934
Veh.	1	1	33		9	1	1	0.5	0.833333	0.416667	0.302934
Veh.	1	1	33		10	1	1	0.5	0.833333	0.416667	0.302934
Veh.	1	1	33		11	1	1	0.5	0.833333	0.416667	0.302934
Veh.	1	1	33		12	1	1	0.5	0.833333	0.416667	0.302934
Veh.	1	1	33		13	1	1	0.5	0.833333	0.416667	0.302934
Veh.	1	1	33		14	1	1	0.5	0.833333	0.416667	0.302934
Veh.	1	2	33	33	1	3	3	1	2.33333	1.16667	6.65
Veh.	1	2	33		2	1.5	1.5	2	1.66667	0.833333	2.42347
Veh.	1	2	33		3	1.5	1.5	1	1.33333	0.666667	1.24082
Veh.	1	2	33		4	1.5	1.5	0.5	1.16667	0.583333	0.83125
Veh.	1	2	33		5	1	1	0.5	0.833333	0.416667	0.302934
Veh.	1	2	33		6	1	1	0.5	0.833333	0.416667	0.302934
Veh.	1	2	33		7	1	1	0.5	0.833333	0.416667	0.302934
Veh.	1	2	33		8	1	1	0.5	0.833333	0.416667	0.302934
Veh.	1	2	33		9	1	1	0.5	0.833333	0.416667	0.302934
Veh.	1	2	33		10	1	1	0.5	0.833333	0.416667	0.302934
Veh.	1	2	33		11	1	1	0.5	0.833333	0.416667	0.302934
Veh.	1	2	33		12	1	1	0.5	0.833333	0.416667	0.302934
Veh.	1	3	33	28.2	1	4	4	2.5	3.5	1.75	22.4437
Veh.	1	3	33		2	4	4	1.5	3.16667	1.58333	16.6226
Veh.	1	3	33		3	1	1	0.5	0.833333	0.416667	0.302934
Veh.	1	3	33		4	1	1	0.5	0.833333	0.416667	0.302934
Veh.	1	3	33		5	1	1	0.5	0.833333	0.416667	0.302934
Veh.	1	3	33		6	1	1	0.5	0.833333	0.416667	0.302934
Veh.	1	3	33		7	1	1	0.5	0.833333	0.416667	0.302934
Veh.	1	4	33	33	1	1	1	0.5	0.833333	0.416667	0.302934
Veh.	1	4	33		2	1	1	0.5	0.833333	0.416667	0.302934
Veh.	1	4	33		3	1	1	0.5	0.833333	0.416667	0.302934
Veh.	1	5	33	29.2	1	3	3	2	2.66667	1.33333	9.92653
Veh.	1	5	33		2	3	2	1	2	1	4.18775
Veh.	1	5	33		3	2	2	1	1.66667	0.833333	2.42347
Veh.	1	5	33		4	2	2	1	1.66667	0.833333	2.42347
Veh.	1	5	33		5	2	2	1	1.66667	0.833333	2.42347
Veh.	1	5	33		6	1.5	1.5	0.5	1.16667	0.583333	0.83125
Veh.	1	5	33		7	1.5	1.5	0.5	1.16667	0.583333	0.83125
Veh.	1	5	33		8	1.5	1.5	0.5	1.16667	0.583333	0.83125
Veh.	1	5	33		9	1.5	1.5	0.5	1.16667	0.583333	0.83125
Veh.	1	5	33		10	1	1	0.5	0.833333	0.416667	0.302934
Veh.	1	5	33		11	1	1	0.5	0.833333	0.416667	0.302934
Veh.	1	5	33		12	1	1	0.5	0.833333	0.416667	0.302934
Veh.	1	5	33		13	1	1	0.5	0.833333	0.416667	0.302934
Veh.	1	5	33		14	1	1	0.5	0.833333	0.416667	0.302934
Veh.	1	5	33		15	1	1	0.5	0.833333	0.416667	0.302934
Veh.	1	5	33		16	1	1	0.5	0.833333	0.416667	0.302934
Veh.	1	5	33		17	1	1	0.5	0.833333	0.416667	0.302934
Veh.	1	5	33		18	1	1	0.5	0.833333	0.416667	0.302934
Veh.	1	5	33		19	1	1	0.5	0.833333	0.416667	0.302934
Veh.	1	5	33		20	1	1	0.5	0.833333	0.416667	0.302934
Veh.	2	1	33	28.5	1	1.5	1.5	0.5	1.16667	0.583333	0.83125
Veh.	2	1	33		2	1	1	0.5	0.833333	0.416667	0.302934
Veh.	2	2	33	31.9	1	3	2.5	1	2.16667	1.08333	5.32436
Veh.	2	2	33		2	2	2	1	1.66667	0.833333	2.42347
Veh.	2	2	33		3	1.5	1.5	1	1.33333	0.666667	1.24082
Veh.	2	2	33		4	1.5	1.5	1	1.33333	0.666667	1.24082
Veh.	2	2	33		5	1.5	1.5	0.5	1.16667	0.583333	0.83125
Veh.	2	2	33		6	1	1	0.5	0.833333	0.416667	0.302934
Veh.	2	2	33		7	1	1	0.5	0.833333	0.416667	0.302934
Veh.	2	2	33		8	1	1	0.5	0.833333	0.416667	0.302934
Veh.	2	2	33		9	1	1	0.5	0.833333	0.416667	0.302934
Veh.	2	2	33		10	1	1	0.5	0.833333	0.416667	0.302934
Veh.	2	2	33		11	1	1	0.5	0.833333	0.416667	0.302934
Veh.	2	2	33		12	1	1	0.5	0.833333	0.416667	0.302934
Veh.	2	2	33		13	1	1	0.5	0.833333	0.416667	0.302934
Veh.	2	2	33		14	1	1	0.5	0.833333	0.416667	0.302934
Veh.	2	2	33		15	1	1	0.5	0.833333	0.416667	0.302934
Veh.	2	3	33	38.2	1	1.5	1.5	1	1.33333	0.666667	1.24082
Veh.	2	4	33	32.1	1	1.5	1.5	0.5	1.16667	0.583333	0.83125
Veh.	2	4	33		2	1	1	1	1	0.5	0.523469
Veh.	2	4	33		3	1	1	1	1	0.5	0.523469
Veh.	2	4	33		4	1	1	0.5	0.833333	0.416667	0.302934
Veh.	2	4	33		5	1	1	0.5	0.833333	0.416667	0.302934
Veh.	2	4	33		6	1	1	0.5	0.833333	0.416667	0.302934
Veh.	2	4	33		7	1	1	0.5	0.833333	0.416667	0.302934
Veh.	2	5	33	29.5	1	1.5	1.5	1	1.33333	0.666667	1.24082
Veh.	2	5	33		2	1	1	0.5	0.833333	0.416667	0.302934
Veh.	2	5	33		3	1	1	0.5	0.833333	0.416667	0.302934
Veh.	3	1	33	28	1	1	1	0.5	0.833333	0.416667	0.302934
Veh.	3	1	33		2	1	1	0.5	0.833333	0.416667	0.302934
Veh.	3	2	33	28.6	1	1	1	0.5	0.833333	0.416667	0.302934
Veh.	3	2	33		2	1	1	0.5	0.833333	0.416667	0.302934
Veh.	3	2	33		3	1	1	0.5	0.833333	0.416667	0.302934
Veh.	3	2	33		4	1	1	0.5	0.833333	0.416667	0.302934
Veh.	3	2	33		5	1	1	0.5	0.833333	0.416667	0.302934
Veh.	3	2	33		6	1	1	0.5	0.833333	0.416667	0.302934
Veh.	3	2	33		7	1	1	0.5	0.833333	0.416667	0.302934
Veh.	3	3	33	26.9	1	5	4	5	4.66667	2.33333	53.2
Veh.	3	3	33		2	2	2	1	1.66667	0.833333	2.42347
Veh.	3	3	33		3	1	1	1	1	0.5	0.523469
Veh.	3	3	33		4	1	1	0.5	0.833333	0.416667	0.302934
Veh.	3	3	33		5	1	1	0.5	0.833333	0.416667	0.302934
Veh.	3	3	33		6	1	1	0.5	0.833333	0.416667	0.302934
Veh.	3	4	33	28.1	1	1	1	0.5	0.833333	0.416667	0.302934
Veh.	3	4	33		2	1	1	0.5	0.833333	0.416667	0.302934
Veh.	3	4	33		3	1	1	0.5	0.833333	0.416667	0.302934
Veh.	3	5	33	27.2	1	1	1	0.5	0.833333	0.416667	0.302934
Veh.	4	1	33	25.6	1	1	1	0.5	0.833333	0.416667	0.302934
Veh.	4	1	33		2	1	1	0.5	0.833333	0.416667	0.302934
Veh.	4	1	33		3	1	1	0.5	0.833333	0.416667	0.302934
Veh.	4	2	33	29.8	1	3	3	3	3	1.5	14.1337
Veh.	4	2	33		2	2.5	2.5	0.5	1.83333	0.916667	3.22564
Veh.	4	2	33		3	2	2	1	1.66667	0.833333	2.42347
Veh.	4	2	33		4	2	2	1	1.66667	0.833333	2.42347
Veh.	4	2	33		5	1.5	1.5	0.5	1.16667	0.583333	0.83125
Veh.	4	2	33		6	1	1	1	1	0.5	0.523469
Veh.	4	2	33		7	1	1	1	1	0.5	0.523469
Veh.	4	2	33		8	1	1	1	1	0.5	0.523469
Veh.	4	2	33		9	1	1	0.5	0.833333	0.416667	0.302934
Veh.	4	2	33		10	1	1	0.5	0.833333	0.416667	0.302934
Veh.	4	2	33		11	1	1	0.5	0.833333	0.416667	0.302934
Veh.	4	2	33		12	1	1	0.5	0.833333	0.416667	0.302934
Veh.	4	2	33		13	1	1	0.5	0.833333	0.416667	0.302934
Veh.	4	3	33	31.8	1	2	2	0.5	1.5	0.75	1.76671
Veh.	4	3	33		2	1.5	1.5	1	1.33333	0.666667	1.24082
Veh.	4	3	33		3	1	1	0.5	0.833333	0.416667	0.302934
Veh.	4	3	33		4	1	1	0.5	0.833333	0.416667	0.302934
Veh.	4	3	33		5	1	1	0.5	0.833333	0.416667	0.302934
Veh.	4	3	33		6	1	1	0.5	0.833333	0.416667	0.302934
Veh.	4	3	33		7	1	1	0.5	0.833333	0.416667	0.302934
Veh.	4	3	33		8	1	1	0.5	0.833333	0.416667	0.302934
Veh.	4	3	33		9	1	1	0.5	0.833333	0.416667	0.302934
Veh.	4	3	33		10	1	1	0.5	0.833333	0.416667	0.302934
Veh.	4	3	33		11	1	1	0.5	0.833333	0.416667	0.302934
Veh.	4	3	33		12	1	1	0.5	0.833333	0.416667	0.302934
Veh.	4	3	33		13	1	1	0.5	0.833333	0.416667	0.302934
Veh.	4	3	33		14	1	1	0.5	0.833333	0.416667	0.302934
Veh.	4	4	33	31.4	1	2	2	0.5	1.5	0.75	1.76671
Veh.	4	4	33		2	1	1	0.5	0.833333	0.416667	0.302934
Veh.	4	4	33		3	1	1	0.5	0.833333	0.416667	0.302934
Veh.	4	4	33		4	1	1	0.5	0.833333	0.416667	0.302934
Veh.	4	4	33		5	1	1	0.5	0.833333	0.416667	0.302934
Veh.	4	4	33		6	1	1	0.5	0.833333	0.416667	0.302934
Veh.	4	5	33	34.3	1	2	2	0.5	1.5	0.75	1.76671
Veh.	4	5	33		2	1	1	0.5	0.833333	0.416667	0.302934
Veh.	4	5	33		3	1	1	0.5	0.833333	0.416667	0.302934
Veh.	5	1	33	29	1	4	4	1	3	1.5	14.1337
Veh.	5	1	33		2	3	3	2	2.66667	1.33333	9.92653
Veh.	5	1	33		3	2	2	1	1.66667	0.833333	2.42347
Veh.	5	1	33		4	1.5	1.5	0.5	1.16667	0.583333	0.83125
Veh.	5	1	33		5	1	1	0.5	0.833333	0.416667	0.302934
Veh.	5	1	33		6	1	1	0.5	0.833333	0.416667	0.302934
Veh.	5	1	33		7	1	1	0.5	0.833333	0.416667	0.302934
Veh.	5	1	33		8	1	1	0.5	0.833333	0.416667	0.302934
Veh.	5	1	33		9	1	1	0.5	0.833333	0.416667	0.302934
Veh.	5	1	33		10	1	1	0.5	0.833333	0.416667	0.302934
Veh.	5	1	33		11	1	1	0.5	0.833333	0.416667	0.302934
Veh.	5	1	33		12	1	1	0.5	0.833333	0.416667	0.302934
Veh.	5	1	33		13	1	1	0.5	0.833333	0.416667	0.302934
Veh.	5	1	33		14	1	1	0.5	0.833333	0.416667	0.302934
Veh.	5	1	33		15	1	1	0.5	0.833333	0.416667	0.302934
Veh.	5	1	33		16	1	1	0.5	0.833333	0.416667	0.302934
Veh.	5	1	33		17	1	1	0.5	0.833333	0.416667	0.302934
Veh.	5	1	33		18	1	1	0.5	0.833333	0.416667	0.302934
Veh.	5	2	33	26	1	2.5	2.5	1	2	1	4.18775
Veh.	5	2	33		2	2	2	1.5	1.83333	0.916667	3.22564
Veh.	5	2	33		3	1.5	1.5	1	1.33333	0.666667	1.24082
Veh.	5	2	33		4	1	1	0.5	0.833333	0.416667	0.302934
Veh.	5	2	33		5	1	1	0.5	0.833333	0.416667	0.302934
Veh.	5	2	33		6	1	1	0.5	0.833333	0.416667	0.302934
Veh.	5	2	33		7	1	1	0.5	0.833333	0.416667	0.302934
Veh.	5	2	33		8	1	1	0.5	0.833333	0.416667	0.302934
Veh.	5	2	33		9	1	1	0.5	0.833333	0.416667	0.302934
Veh.	5	2	33		10	1	1	0.5	0.833333	0.416667	0.302934
Veh.	5	2	33		11	1	1	0.5	0.833333	0.416667	0.302934
Veh.	5	2	33		12	1	1	0.5	0.833333	0.416667	0.302934
Veh.	5	3	33	27.9	1	2	2	0.5	1.5	0.75	1.76671
Veh.	5	3	33		2	1.5	1.5	1	1.33333	0.666667	1.24082
Veh.	5	3	33		3	1.5	1.5	1	1.33333	0.666667	1.24082
Veh.	5	3	33		4	1.5	1.5	0.5	1.16667	0.583333	0.83125
Veh.	5	3	33		5	1	1	0.5	0.833333	0.416667	0.302934
Veh.	5	3	33		6	1	1	0.5	0.833333	0.416667	0.302934
Veh.	5	3	33		7	1	1	0.5	0.833333	0.416667	0.302934
Veh.	5	3	33		8	1	1	0.5	0.833333	0.416667	0.302934
Veh.	5	3	33		9	1	1	0.5	0.833333	0.416667	0.302934
Veh.	5	4	33	25.1	0	0	0	0	0	0	0
Veh.	5	5	33	33.8	1	4	4	1	3	1.5	14.1337
Veh.	5	5	33		2	1.5	1.5	0.5	1.16667	0.583333	0.83125
Veh.	5	5	33		3	1	1	0.5	0.833333	0.416667	0.302934
Veh.	5	5	33		4	1	1	0.5	0.833333	0.416667	0.302934
Veh.	6	1	33	28.2	1	1.5	1.5	1	1.33333	0.666667	1.24082
Veh.	6	1	33		2	1.5	1.5	1	1.33333	0.666667	1.24082
Veh.	6	1	33		3	1	1	0.5	0.833333	0.416667	0.302934
Veh.	6	2	33	27.8	0	0	0	0	0	0	0
Veh.	6	3	33	30.3	1	3	2.5	1.5	2.33333	1.16667	6.65
Veh.	6	3	33		2	2.5	2.5	0.5	1.83333	0.916667	3.22564
Veh.	6	3	33		3	2	2	1.5	1.83333	0.916667	3.22564
Veh.	6	3	33		4	1.5	1.5	0.5	1.16667	0.583333	0.83125
Veh.	6	3	33		5	1	1	0.5	0.833333	0.416667	0.302934
Veh.	6	3	33		6	1	1	0.5	0.833333	0.416667	0.302934
Veh.	6	3	33		7	1	1	0.5	0.833333	0.416667	0.302934
Veh.	6	3	33		8	1	1	0.5	0.833333	0.416667	0.302934
Veh.	6	3	33		9	1	1	0.5	0.833333	0.416667	0.302934
Veh.	6	3	33		10	1	1	0.5	0.833333	0.416667	0.302934
Veh.	6	4	33	35.6	0	0	0	0	0	0	0
Veh.	6	5	33	32.7	1	1	1	0.5	0.833333	0.416667	0.302934
				30.2433
Veh.	1	1	34	36.6	1	2.5	2.5	1	2	1	4.18775
Veh.	1	1	34		2	2	2	0.5	1.5	0.75	1.76671
Veh.	1	1	34		3	2	2	0.5	1.5	0.75	1.76671
Veh.	1	1	34		4	2	2	0.5	1.5	0.75	1.76671
Veh.	1	1	34		5	1.5	1.5	0.5	1.16667	0.583333	0.83125
Veh.	1	1	34		6	1.5	1.5	0.5	1.16667	0.583333	0.83125
Veh.	1	1	34		7	1	1	0.5	0.833333	0.416667	0.302934
Veh.	1	1	34		8	1	1	0.5	0.833333	0.416667	0.302934
Veh.	1	1	34		9	1	1	0.5	0.833333	0.416667	0.302934
Veh.	1	1	34		10	1	1	0.5	0.833333	0.416667	0.302934
Veh.	1	1	34		11	1	1	0.5	0.833333	0.416667	0.302934
Veh.	1	1	34		12	1	1	0.5	0.833333	0.416667	0.302934
Veh.	1	1	34		13	1	1	0.5	0.833333	0.416667	0.302934
Veh.	1	1	34		14	1	1	0.5	0.833333	0.416667	0.302934
Veh.	1	1	34		15	1	1	0.5	0.833333	0.416667	0.302934
Veh.	1	1	34		16	1	1	0.5	0.833333	0.416667	0.302934
Veh.	1	1	34		17	1	1	0.5	0.833333	0.416667	0.302934
Veh.	1	1	34		18	1	1	0.5	0.833333	0.416667	0.302934
Veh.	1	1	34		19	1	1	0.5	0.833333	0.416667	0.302934
Veh.	1	1	34		20	1	1	0.5	0.833333	0.416667	0.302934
Veh.	1	2	34	32.1	1	3	2	1	2	1	4.18775
Veh.	1	2	34		2	1.5	1.5	1.5	1.5	0.75	1.76671
Veh.	1	2	34		3	1.5	1.5	0.5	1.16667	0.583333	0.83125
Veh.	1	2	34		4	1.5	1	1	1.16667	0.583333	0.83125
Veh.	1	2	34		5	1	1	1	1	0.5	0.523469
Veh.	1	2	34		6	1	1	0.5	0.833333	0.416667	0.302934
Veh.	1	2	34		7	1	1	0.5	0.833333	0.416667	0.302934
Veh.	1	2	34		8	1	1	0.5	0.833333	0.416667	0.302934
Veh.	1	2	34		9	1	1	0.5	0.833333	0.416667	0.302934
Veh.	1	2	34		10	1	1	0.5	0.833333	0.416667	0.302934
Veh.	1	2	34		11	1	1	0.5	0.833333	0.416667	0.302934
Veh.	1	2	34		12	1	1	0.5	0.833333	0.416667	0.302934
Veh.	1	2	34		13	1	1	0.5	0.833333	0.416667	0.302934
Veh.	1	2	34		14	1	1	0.5	0.833333	0.416667	0.302934
Veh.	1	2	34		15	1	1	0.5	0.833333	0.416667	0.302934
Veh.	1	2	34		16	1	1	0.5	0.833333	0.416667	0.302934
Veh.	1	2	34		17	1	1	0.5	0.833333	0.416667	0.302934
Veh.	1	2	34		18	1	1	0.5	0.833333	0.416667	0.302934
Veh.	1	2	34		19	1	1	0.5	0.833333	0.416667	0.302934
Veh.	1	2	34		20	1	1	0.5	0.833333	0.416667	0.302934
Veh.	1	2	34		21	1	1	0.5	0.833333	0.416667	0.302934
Veh.	1	2	34		22	1	1	0.5	0.833333	0.416667	0.302934
Veh.	1	3	34	28.4	1	5	4	2	3.66667	1.83333	25.8051
Veh.	1	3	34		2	4	4	3	3.66667	1.83333	25.8051
Veh.	1	3	34		3	1	1	0.5	0.833333	0.416667	0.302934
Veh.	1	3	34		4	1	1	0.5	0.833333	0.416667	0.302934
Veh.	1	3	34		5	1	1	0.5	0.833333	0.416667	0.302934
Veh.	1	3	34		6	1	1	0.5	0.833333	0.416667	0.302934
Veh.	1	3	34		7	1	1	0.5	0.833333	0.416667	0.302934
Veh.	1	3	34		8	1	1	0.5	0.833333	0.416667	0.302934
Veh.	1	4	34	33.7	1	1.5	1.5	0.5	1.16667	0.583333	0.83125
Veh.	1	4	34		2	1	1	0.5	0.833333	0.416667	0.302934
Veh.	1	4	34		3	1	1	0.5	0.833333	0.416667	0.302934
Veh.	1	5	34	29.4	1	3.5	3	2	2.83333	1.41667	11.9065
Veh.	1	5	34		2	3	3	2	2.66667	1.33333	9.92653
Veh.	1	5	34		3	3	2	0.5	1.83333	0.916667	3.22564
Veh.	1	5	34		4	2.5	2.5	1	2	1	4.18775
Veh.	1	5	34		5	2	2.5	1	1.83333	0.916667	3.22564
Veh.	1	5	34		6	2	2	1.5	1.83333	0.916667	3.22564
Veh.	1	5	34		7	2	2	0.5	1.5	0.75	1.76671
Veh.	1	5	34		8	1.5	1.5	1	1.33333	0.666667	1.24082
Veh.	1	5	34		9	1.5	1.5	0.5	1.16667	0.583333	0.83125
Veh.	1	5	34		10	1.5	1.5	0.5	1.16667	0.583333	0.83125
Veh.	1	5	34		11	1	1	1	1	0.5	0.523469
Veh.	1	5	34		12	1	1	0.5	0.833333	0.416667	0.302934
Veh.	1	5	34		13	1	1	0.5	0.833333	0.416667	0.302934
Veh.	1	5	34		14	1	1	0.5	0.833333	0.416667	0.302934
Veh.	1	5	34		15	1	1	0.5	0.833333	0.416667	0.302934
Veh.	1	5	34		16	1	1	0.5	0.833333	0.416667	0.302934
Veh.	1	5	34		17	1	1	0.5	0.833333	0.416667	0.302934
Veh.	1	5	34		18	1	1	0.5	0.833333	0.416667	0.302934
Veh.	1	5	34		19	1	1	0.5	0.833333	0.416667	0.302934
Veh.	1	5	34		20	1	1	0.5	0.833333	0.416667	0.302934
Veh.	1	5	34		21	1	1	0.5	0.833333	0.416667	0.302934
Veh.	1	5	34		22	1	1	0.5	0.833333	0.416667	0.302934
Veh.	1	5	34		23	1	1	0.5	0.833333	0.416667	0.302934
Veh.	1	5	34		24	1	1	0.5	0.833333	0.416667	0.302934
Veh.	1	5	34		25	1	1	0.5	0.833333	0.416667	0.302934
Veh.	2	1	34	29.2	1	1.5	1.5	0.5	1.16667	0.583333	0.83125
Veh.	2	1	34		2	1	1	0.5	0.833333	0.416667	0.302934
Veh.	2	2	34	32.2	1	3.5	2.5	1	2.33333	1.16667	6.65
Veh.	2	2	34		2	2	2	1	1.66667	0.833333	2.42347
Veh.	2	2	34		3	2	2	1	1.66667	0.833333	2.42347
Veh.	2	2	34		4	2	2	0.5	1.5	0.75	1.76671
Veh.	2	2	34		5	1.5	1.5	1	1.33333	0.666667	1.24082
Veh.	2	2	34		6	1.5	1.5	0.5	1.16667	0.583333	0.83125
Veh.	2	2	34		7	1	1	0.5	0.833333	0.416667	0.302934
Veh.	2	2	34		8	1	1	0.5	0.833333	0.416667	0.302934
Veh.	2	2	34		9	1	1	0.5	0.833333	0.416667	0.302934
Veh.	2	2	34		10	1	1	0.5	0.833333	0.416667	0.302934
Veh.	2	2	34		11	1	1	0.5	0.833333	0.416667	0.302934
Veh.	2	2	34		12	1	1	0.5	0.833333	0.416667	0.302934
Veh.	2	2	34		13	1	1	0.5	0.833333	0.416667	0.302934
Veh.	2	2	34		14	1	1	0.5	0.833333	0.416667	0.302934
Veh.	2	2	34		15	1	1	0.5	0.833333	0.416667	0.302934
Veh.	2	3	34	38.5	1	2	2	1.5	1.83333	0.916667	3.22564
Veh.	2	3	34		2	1	1	0.5	0.833333	0.416667	0.302934
Veh.	2	4	34	32.6	1	2	2	1.5	1.83333	0.916667	3.22564
Veh.	2	4	34		2	2	2	1	1.66667	0.833333	2.42347
Veh.	2	4	34		3	1.5	1.5	1	1.33333	0.666667	1.24082
Veh.	2	4	34		4	1.5	1.5	0.5	1.16667	0.583333	0.83125
Veh.	2	4	34		5	1.5	1.5	0.5	1.16667	0.583333	0.83125
Veh.	2	4	34		6	1	1	0.5	0.833333	0.416667	0.302934
Veh.	2	4	34		7	1	1	0.5	0.833333	0.416667	0.302934
Veh.	2	4	34		8	1	1	0.5	0.833333	0.416667	0.302934
Veh.	2	4	34		9	1	1	0.5	0.833333	0.416667	0.302934
Veh.	2	5	34	30.5	1	2	2	1	1.66667	0.833333	2.42347
Veh.	2	5	34		2	1	1	0.5	0.833333	0.416667	0.302934
Veh.	2	5	34		3	1	1	0.5	0.833333	0.416667	0.302934
Veh.	3	1	34	27.6	1	1	1	0.5	0.833333	0.416667	0.302934
Veh.	3	2	34	28.7	1	1.5	1.5	0.5	1.16667	0.583333	0.83125
Veh.	3	2	34		2	1	1	0.5	0.833333	0.416667	0.302934
Veh.	3	2	34		3	1	1	0.5	0.833333	0.416667	0.302934
Veh.	3	2	34		4	1	1	0.5	0.833333	0.416667	0.302934
Veh.	3	2	34		5	1	1	0.5	0.833333	0.416667	0.302934
Veh.	3	2	34		6	1	1	0.5	0.833333	0.416667	0.302934
Veh.	3	2	34		7	1	1	0.5	0.833333	0.416667	0.302934
Veh.	3	3	34	26.3	1	5	4	5	4.66667	2.33333	53.2
Veh.	3	3	34		2	2.5	2.5	1	2	1	4.18775
Veh.	3	3	34		3	2	2	1	1.66667	0.833333	2.42347
Veh.	3	3	34		4	2	2	0.5	1.5	0.75	1.76671
Veh.	3	3	34		5	1.5	1.5	0.5	1.16667	0.583333	0.83125
Veh.	3	3	34		6	1.5	1.5	0.5	1.16667	0.583333	0.83125
Veh.	3	3	34		7	1.5	1.5	0.5	1.16667	0.583333	0.83125
Veh.	3	4	34	29	1	1	1	0.5	0.833333	0.416667	0.302934
Veh.	3	4	34		2	1	1	0.5	0.833333	0.416667	0.302934
Veh.	3	4	34		3	1	1	0.5	0.833333	0.416667	0.302934
Veh.	3	4	34		4	1	1	0.5	0.833333	0.416667	0.302934
Veh.	3	4	34		5	1	1	0.5	0.833333	0.416667	0.302934
Veh.	3	5	34	26.4	1	1	1	0.5	0.833333	0.416667	0.302934
Veh.	4	1	34	27.2	1	1	1	0.5	0.833333	0.416667	0.302934
Veh.	4	1	34		2	1	1	0.5	0.833333	0.416667	0.302934
Veh.	4	1	34		3	1	1	0.5	0.833333	0.416667	0.302934
Veh.	4	2	34	30.6	1	3	3	1.5	2.5	1.25	8.1792
Veh.	4	2	34		2	3	3	1	2.33333	1.16667	6.65
Veh.	4	2	34		3	2.5	2	1.5	2	1	4.18775
Veh.	4	2	34		4	2.5	2.5	0.5	1.83333	0.916667	3.22564
Veh.	4	2	34		5	1.5	1.5	1	1.33333	0.666667	1.24082
Veh.	4	2	34		6	1.5	1.5	0.5	1.16667	0.583333	0.83125
Veh.	4	2	34		7	1.5	1.5	0.5	1.16667	0.583333	0.83125
Veh.	4	2	34		8	1.5	1.5	0.5	1.16667	0.583333	0.83125
Veh.	4	2	34		9	1.5	1.5	0.5	1.16667	0.583333	0.83125
Veh.	4	2	34		10	1	1	1	1	0.5	0.523469
Veh.	4	2	34		11	1	1	0.5	0.833333	0.416667	0.302934
Veh.	4	2	34		12	1	1	0.5	0.833333	0.416667	0.302934
Veh.	4	2	34		13	1	1	0.5	0.833333	0.416667	0.302934
Veh.	4	2	34		14	1	1	0.5	0.833333	0.416667	0.302934
Veh.	4	2	34		15	1	1	0.5	0.833333	0.416667	0.302934
Veh.	4	3	34	33.1	1	2	2	0.5	1.5	0.75	1.76671
Veh.	4	3	34		2	1.5	1.5	1	1.33333	0.666667	1.24082
Veh.	4	3	34		3	1.5	1.5	0.5	1.16667	0.583333	0.83125
Veh.	4	3	34		4	1.5	1.5	0.5	1.16667	0.583333	0.83125
Veh.	4	3	34		5	1.5	1.5	0.5	1.16667	0.583333	0.83125
Veh.	4	3	34		6	1	1	0.5	0.833333	0.416667	0.302934
Veh.	4	3	34		7	1	1	0.5	0.833333	0.416667	0.302934
Veh.	4	3	34		8	1	1	0.5	0.833333	0.416667	0.302934
Veh.	4	3	34		9	1	1	0.5	0.833333	0.416667	0.302934
Veh.	4	3	34		10	1	1	0.5	0.833333	0.416667	0.302934
Veh.	4	3	34		11	1	1	0.5	0.833333	0.416667	0.302934
Veh.	4	3	34		12	1	1	0.5	0.833333	0.416667	0.302934
Veh.	4	3	34		13	1	1	0.5	0.833333	0.416667	0.302934
Veh.	4	3	34		14	1	1	0.5	0.833333	0.416667	0.302934
Veh.	4	4	34	31	1	2.5	2.5	1	2	1	4.18775
Veh.	4	4	34		2	1	1	0.5	0.833333	0.416667	0.302934
Veh.	4	4	34		3	1	1	0.5	0.833333	0.416667	0.302934
Veh.	4	4	34		4	1	1	0.5	0.833333	0.416667	0.302934
Veh.	4	4	34		5	1	1	0.5	0.833333	0.416667	0.302934
Veh.	4	4	34		6	1	1	0.5	0.833333	0.416667	0.302934
Veh.	4	4	34		7	1	1	0.5	0.833333	0.416667	0.302934
Veh.	4	4	34		8	1	1	0.5	0.833333	0.416667	0.302934
Veh.	4	4	34		9	1	1	0.5	0.833333	0.416667	0.302934
Veh.	4	5	34	34	1	2	2	0.5	1.5	0.75	1.76671
Veh.	4	5	34		2	1	1	0.5	0.833333	0.416667	0.302934
Veh.	4	5	34		3	1	1	0.5	0.833333	0.416667	0.302934
Veh.	4	5	34		4	1	1	0.5	0.833333	0.416667	0.302934
Veh.	5	1	34	29.5	1	4	4	1	3	1.5	14.1337
Veh.	5	1	34		2	3	3	2.5	2.83333	1.41667	11.9065
Veh.	5	1	34		3	2	2.5	1	1.83333	0.916667	3.22564
Veh.	5	1	34		4	2	2	0.5	1.5	0.75	1.76671
Veh.	5	1	34		5	1	1	0.5	0.833333	0.416667	0.302934
Veh.	5	1	34		6	1	1	0.5	0.833333	0.416667	0.302934
Veh.	5	1	34		7	1	1	0.5	0.833333	0.416667	0.302934
Veh.	5	1	34		8	1	1	0.5	0.833333	0.416667	0.302934
Veh.	5	1	34		9	1	1	0.5	0.833333	0.416667	0.302934
Veh.	5	1	34		10	1	1	0.5	0.833333	0.416667	0.302934
Veh.	5	1	34		11	1	1	0.5	0.833333	0.416667	0.302934
Veh.	5	1	34		12	1	1	0.5	0.833333	0.416667	0.302934
Veh.	5	1	34		13	1	1	0.5	0.833333	0.416667	0.302934
Veh.	5	1	34		14	1	1	0.5	0.833333	0.416667	0.302934
Veh.	5	2	34	25.3	1	2.5	2.5	0.5	1.83333	0.916667	3.22564
Veh.	5	2	34		2	2	2	0.5	1.5	0.75	1.76671
Veh.	5	2	34		3	2	2	0.5	1.5	0.75	1.76671
Veh.	5	2	34		4	1.5	1.5	1	1.33333	0.666667	1.24082
Veh.	5	2	34		5	1.5	1.5	0.5	1.16667	0.583333	0.83125
Veh.	5	2	34		6	1	1	0.5	0.833333	0.416667	0.302934
Veh.	5	2	34		7	1	1	0.5	0.833333	0.416667	0.302934
Veh.	5	2	34		8	1	1	0.5	0.833333	0.416667	0.302934
Veh.	5	2	34		9	1	1	0.5	0.833333	0.416667	0.302934
Veh.	5	2	34		10	1	1	0.5	0.833333	0.416667	0.302934
Veh.	5	2	34		11	1	1	0.5	0.833333	0.416667	0.302934
Veh.	5	2	34		12	1	1	0.5	0.833333	0.416667	0.302934
Veh.	5	2	34		13	1	1	0.5	0.833333	0.416667	0.302934
Veh.	5	2	34		14	1	1	0.5	0.833333	0.416667	0.302934
Veh.	5	3	34	27.7	1	2	2	1.5	1.83333	0.916667	3.22564
Veh.	5	3	34		2	2	2	0.5	1.5	0.75	1.76671
Veh.	5	3	34		3	1.5	1.5	0.5	1.16667	0.583333	0.83125
Veh.	5	3	34		4	1	1	0.5	0.833333	0.416667	0.302934
Veh.	5	3	34		5	1	1	0.5	0.833333	0.416667	0.302934
Veh.	5	3	34		6	1	1	0.5	0.833333	0.416667	0.302934
Veh.	5	3	34		7	1	1	0.5	0.833333	0.416667	0.302934
Veh.	5	3	34		8	1	1	0.5	0.833333	0.416667	0.302934
Veh.	5	3	34		9	1	1	0.5	0.833333	0.416667	0.302934
Veh.	5	3	34		10	1	1	0.5	0.833333	0.416667	0.302934
Veh.	5	4	34	25	1	1	1	0.5	0.833333	0.416667	0.302934
Veh.	5	5	34	31.5	1	4	4	1	3	1.5	14.1337
Veh.	5	5	34		2	1	1	0.5	0.833333	0.416667	0.302934
Veh.	5	5	34		3	1	1	0.5	0.833333	0.416667	0.302934
Veh.	5	5	34		4	1	1	0.5	0.833333	0.416667	0.302934
Veh.	5	5	34		5	1	1	0.5	0.833333	0.416667	0.302934
Veh.	6	1	34	29.5	1	2	2	1	1.66667	0.833333	2.42347
Veh.	6	1	34		2	2	2	0.5	1.5	0.75	1.76671
Veh.	6	1	34		3	1	1	0.5	0.833333	0.416667	0.302934
Veh.	6	2	34	28.3	0	0	0	0	0	0	0
Veh.	6	3	34	31.7	1	3	3	1.5	2.5	1.25	8.1792
Veh.	6	3	34		2	3	3	0.5	2.16667	1.08333	5.32436
Veh.	6	3	34		3	2.5	2	2	2.16667	1.08333	5.32436
Veh.	6	3	34		4	2	2	0.5	1.5	0.75	1.76671
Veh.	6	3	34		5	1	1	1	1	0.5	0.523469
Veh.	6	3	34		6	1	1	0.5	0.833333	0.416667	0.302934
Veh.	6	3	34		7	1	1	0.5	0.833333	0.416667	0.302934
Veh.	6	3	34		8	1	1	0.5	0.833333	0.416667	0.302934
Veh.	6	3	34		9	1	1	0.5	0.833333	0.416667	0.302934
Veh.	6	3	34		10	1	1	0.5	0.833333	0.416667	0.302934
Veh.	6	4	34	35.5	1	1	1	0.5	0.833333	0.416667	0.302934
Veh.	6	5	34	32.8	1	1	1	0.5	0.833333	0.416667	0.302934
Veh.	6	5	34		2	1	1	0.5	0.833333	0.416667	0.302934

## Sheet: Skin Carcinogenesis (MS-275)
			SKH1 UV Exposure Experiment: Tumor Volumes and Body Weights
					MS-275 Treated Animals
Group	Cage #	Mouse #	Week #	Body Weight, g	Tumor #	Length, mm	Width, mm	Heigth, mm	Avg Diam. , mm	Radius, mm	Volume, mm3
					`
MS-275	1	1	25	29.3	0	0	0	0	0	0	0
MS-275	1	2	25	31.8	0	0	0	0	0	0	0
MS-275	1	3	25	31.1	0	0	0	0	0	0	0
MS-275	1	4	25	27.2	0	0	0	0	0	0	0
MS-275	1	5	25	28.3	0	0	0	0	0	0	0
MS-275	2	1	25	26.7	0	0	0	0	0	0	0
MS-275	2	2	25	26.7	0	0	0	0	0	0	0
MS-275	2	3	25	29.8	0	0	0	0	0	0	0
MS-275	2	4	25	29.7	0	0	0	0	0	0	0
MS-275	2	5	25	35.4	0	0	0	0	0	0	0
MS-275	3	1	25	29.6	0	0	0	0	0	0	0
MS-275	3	2	25	26.7	0	0	0	0	0	0	0
MS-275	3	3	25	33.3	0	0	0	0	0	0	0
MS-275	3	4	25	31.9	0	0	0	0	0	0	0
MS-275	3	5	25	29.6	0	0	0	0	0	0	0
MS-275	4	1	25	29.6	0	0	0	0	0	0	0
MS-275	4	2	25	29.4	0	0	0	0	0	0	0
MS-275	4	3	25	32.4	1	1	1	0.5	0.833333	0.416667	0.302934
MS-275	4	4	25	30	0	0	0	0	0	0	0
MS-275	4	5	25	29.5	0	0	0	0	0	0	0
MS-275	5	1	25	28.3	1	1.5	1.5	1	1.33333	0.666667	1.24082
MS-275	5	2	25	34.6	1	2	2	1	1.66667	0.833333	2.42347
MS-275	5	2	25		2	1	1	1	1	0.5	0.523469
MS-275	5	2	25		3	1	1	0.5	0.833333	0.416667	0.302934
MS-275	5	2	25		4	1	1	0.5	0.833333	0.416667	0.302934
MS-275	5	2	25		5	1	1	0.5	0.833333	0.416667	0.302934
MS-275	5	3	25	25.8	1	2	2	1	1.66667	0.833333	2.42347
MS-275	5	3	25		2	1	1	0.5	0.833333	0.416667	0.302934
MS-275	5	3	25		3	1	1	0.5	0.833333	0.416667	0.302934
MS-275	5	3	25		4	1	1	0.5	0.833333	0.416667	0.302934
MS-275	5	3	25		5	1	1	0.5	0.833333	0.416667	0.302934
MS-275	5	4	25	31.3	1	1	1	1	1	0.5	0.523469
MS-275	5	4	25		2	1	1	0.5	0.833333	0.416667	0.302934
MS-275	5	5	25	31.7	1	1	2	1	1.33333	0.666667	1.24082
MS-275	5	5	25		2	1	1	1	1	0.5	0.523469
MS-275	5	5	25		3	1	1	0.5	0.833333	0.416667	0.302934
MS-275	5	5	25		4	1	1	0.5	0.833333	0.416667	0.302934
MS-275	5	5	25		5	1	1	0.5	0.833333	0.416667	0.302934
MS-275	6	1	25	29.4	0	0	0	0	0	0	0
MS-275	6	2	25	31	0	0	0	0	0	0	0
MS-275	6	3	25	29.2	0	0	0	0	0	0	0
MS-275	6	4	25	30.4	1	2	2	1	1.66667	0.833333	2.42347
MS-275	6	5	25	35.4	1	1	1	1	1	0.5	0.523469
				30.17
MS-275	1	1	26	31	0	0	0	0	0	0	0
MS-275	1	2	26	32	0	0	0	0	0	0	0
MS-275	1	3	26	31.6	0	0	0	0	0	0	0
MS-275	1	4	26	28.1	0	0	0	0	0	0	0
MS-275	1	5	26	28.6	0	0	0	0	0	0	0
MS-275	2	1	26	26.4	1	1	1	0.5	0.833333	0.416667	0.302934
MS-275	2	2	26	28.5	0	0	0	0	0	0	0
MS-275	2	3	26	29.4	0	0	0	0	0	0	0
MS-275	2	4	26	29.8	1	1	1	0.5	0.833333	0.416667	0.302934
MS-275	2	5	26	35.4	0	0	0	0	0	0	0
MS-275	3	1	26	28.2	1	1	1	0.5	0.833333	0.416667	0.302934
MS-275	3	2	26	27	0	0	0	0	0	0	0
MS-275	3	3	26	35.3	0	0	0	0	0	0	0
MS-275	3	4	26	32.6	0	0	0	0	0	0	0
MS-275	3	5	26	29	0	0	0	0	0	0	0
MS-275	4	1	26	29.2	0	0	0	0	0	0	0
MS-275	4	2	26	28.4	1	1	1	0.5	0.833333	0.416667	0.302934
MS-275	4	3	26	33	1	1	1	0.5	0.833333	0.416667	0.302934
MS-275	4	3	26		2	1	1	0.5	0.833333	0.416667	0.302934
MS-275	4	4	26	30.2	0	0	0	0	0	0	0
MS-275	4	5	26	29.4	1	1	1	0.5	0.833333	0.416667	0.302934
MS-275	5	1	26	29.8	1	2	2	1	1.66667	0.833333	2.42347
MS-275	5	2	26	36.9	1	2	2	1	1.66667	0.833333	2.42347
MS-275	5	2	26		2	1.5	1.5	1	1.33333	0.666667	1.24082
MS-275	5	2	26		3	1	1	0.5	0.833333	0.416667	0.302934
MS-275	5	2	26		4	1	1	0.5	0.833333	0.416667	0.302934
MS-275	5	3	26	27.6	1	2	2	1	1.66667	0.833333	2.42347
MS-275	5	3	26		2	1	1	0.5	0.833333	0.416667	0.302934
MS-275	5	3	26		3	1	1	0.5	0.833333	0.416667	0.302934
MS-275	5	3	26		4	1	1	0.5	0.833333	0.416667	0.302934
MS-275	5	3	26		5	1	1	0.5	0.833333	0.416667	0.302934
MS-275	5	4	26	32.9	1	1	1	1	1	0.5	0.523469
MS-275	5	5	26	32.9	1	1.5	1.5	1	1.33333	0.666667	1.24082
MS-275	5	5	26		2	1	1	0.5	0.833333	0.416667	0.302934
MS-275	5	5	26		3	1	1	0.5	0.833333	0.416667	0.302934
MS-275	5	5	26		4	1	1	0.5	0.833333	0.416667	0.302934
MS-275	5	5	26		5	1	1	0.5	0.833333	0.416667	0.302934
MS-275	6	1	26	31.1	0	0	0	0	0	0	0
MS-275	6	2	26	31.2	0	0	0	0	0	0	0
MS-275	6	3	26	28.8	0	0	0	0	0	0	0
MS-275	6	4	26	29	1	2	2	1	1.66667	0.833333	2.42347
MS-275	6	5	26	35.9	1	1	1	1	1	0.5	0.523469
				30.64
MS-275	1	1	27	31.8	0	0	0	0	0	0	0
MS-275	1	2	27	32.8	0	0	0	0	0	0	0
MS-275	1	3	27	32.4	0	0	0	0	0	0	0
MS-275	1	4	27	29.6	0	0	0	0	0	0	0
MS-275	1	5	27	29.3	0	0	0	0	0	0	0
MS-275	2	1	27	26.6	1	1	1	0.5	0.833333	0.416667	0.302934
MS-275	2	2	27	28.9	0	0	0	0	0	0	0
MS-275	2	3	27	31.4	1	1	1	0.5	0.833333	0.416667	0.302934
MS-275	2	4	27	30.4	0	0	0	0	0	0	0
MS-275	2	5	27	35.2	0	0	0	0	0	0	0
MS-275	3	1	27	30.1	1	1	1	0.5	0.833333	0.416667	0.302934
MS-275	3	2	27	26.7	0	0	0	0	0	0	0
MS-275	3	3	27	34.7	0	0	0	0	0	0	0
MS-275	3	4	27	31.9	0	0	0	0	0	0	0
MS-275	3	5	27	31.3	0	0	0	0	0	0	0
MS-275	4	1	27	30.2	0	0	0	0	0	0	0
MS-275	4	2	27	30.8	1	1	1	0.5	0.833333	0.416667	0.302934
MS-275	4	3	27	33	1	1	1	0.5	0.833333	0.416667	0.302934
MS-275	4	3	27		2	1	1	0.5	0.833333	0.416667	0.302934
MS-275	4	3	27		3	1	1	0.5	0.833333	0.416667	0.302934
MS-275	4	4	27	31	1	1	1	0.5	0.833333	0.416667	0.302934
MS-275	4	5	27	30.3	1	2	2	1	1.66667	0.833333	2.42347
MS-275	4	5	27		2	1	1	0.5	0.833333	0.416667	0.302934
MS-275	5	1	27	30.9	1	2	2	1	1.66667	0.833333	2.42347
MS-275	5	2	27	36.2	1	3	2	1	2	1	4.18775
MS-275	5	2	27		2	2	2	0.5	1.5	0.75	1.76671
MS-275	5	2	27		3	1.5	1.5	1	1.33333	0.666667	1.24082
MS-275	5	2	27		4	1	1	0.5	0.833333	0.416667	0.302934
MS-275	5	3	27	26.7	1	2	2	2	2	1	4.18775
MS-275	5	3	27		2	2	2	1	1.66667	0.833333	2.42347
MS-275	5	3	27		3	1	1	0.5	0.833333	0.416667	0.302934
MS-275	5	3	27		4	1	1	0.5	0.833333	0.416667	0.302934
MS-275	5	3	27		5	1	1	0.5	0.833333	0.416667	0.302934
MS-275	5	4	27	31.6	0	0	0	0	0	0	0
MS-275	5	5	27	32.5	1	2	2	0.5	1.5	0.75	1.76671
MS-275	5	5	27		2	1	1	0.5	0.833333	0.416667	0.302934
MS-275	5	5	27		3	1	1	0.5	0.833333	0.416667	0.302934
MS-275	5	5	27		4	1	1	0.5	0.833333	0.416667	0.302934
MS-275	5	5	27		5	1	1	0.5	0.833333	0.416667	0.302934
MS-275	5	5	27		6	1	1	0.5	0.833333	0.416667	0.302934
MS-275	6	1	27	30.8	1	1	1	0.5	0.833333	0.416667	0.302934
MS-275	6	2	27	31.9	0	0	0	0	0	0	0
MS-275	6	3	27	30.4	0	0	0	0	0	0	0
MS-275	6	4	27	30.1	1	2.5	2.5	1	2	1	4.18775
MS-275	6	5	27	36.2	0	0	0	0	0	0	0
				31.19
MS-275	1	1	28	32.2	0	0	0	0	0	0	0
MS-275	1	2	28	33.4	0	0	0	0	0	0	0
MS-275	1	3	28	33.3	1	1	1	0.5	0.833333	0.416667	0.302934
MS-275	1	4	28	30.6	0	0	0	0	0	0	0
MS-275	1	5	28	30.3	0	0	0	0	0	0	0
MS-275	2	1	28	27	1	1.5	1.5	1	1.33333	0.666667	1.24082
MS-275	2	2	28	29.6	0	0	0	0	0	0	0
MS-275	2	3	28	31	1	1	1	0.5	0.833333	0.416667	0.302934
MS-275	2	3	28		2	1	1	0.5	0.833333	0.416667	0.302934
MS-275	2	4	28	30.5	0	0	0	0	0	0	0
MS-275	2	5	28	36.6	0	0	0	0	0	0	0
MS-275	3	1	28	28.1	1	1.5	1.5	1	1.33333	0.666667	1.24082
MS-275	3	2	28	27.8	0	0	0	0	0	0	0
MS-275	3	3	28	33.4	0	0	0	0	0	0	0
MS-275	3	4	28	32.7	0	0	0	0	0	0	0
MS-275	3	5	28	31.2	0	0	0	0	0	0	0
MS-275	4	1	28	31	0	0	0	0	0	0	0
MS-275	4	2	28	29	1	1.5	1.5	1	1.33333	0.666667	1.24082
MS-275	4	3	28	32.1	1	1	1	1	1	0.5	0.523469
MS-275	4	3	28		2	1	1	1	1	0.5	0.523469
MS-275	4	4	28	30.8	1	1	1	0.5	0.833333	0.416667	0.302934
MS-275	4	5	28	31	1	2	2	1	1.66667	0.833333	2.42347
MS-275	4	5	28		2	1	1	0.5	0.833333	0.416667	0.302934
MS-275	5	1	28	31	1	2	2	1	1.66667	0.833333	2.42347
MS-275	5	1	28		2	1	1	0.5	0.833333	0.416667	0.302934
MS-275	5	2	28	38.9	1	3	2	1	2	1	4.18775
MS-275	5	2	28		2	1	1	0.5	0.833333	0.416667	0.302934
MS-275	5	2	28		3	1	1	0.5	0.833333	0.416667	0.302934
MS-275	5	2	28		4	1	1	0.5	0.833333	0.416667	0.302934
MS-275	5	3	28	28.5	1	2	2	2	2	1	4.18775
MS-275	5	3	28		2	2	2	1	1.66667	0.833333	2.42347
MS-275	5	3	28		3	1	1	1	1	0.5	0.523469
MS-275	5	3	28		4	1	1	0.5	0.833333	0.416667	0.302934
MS-275	5	4	28	33.7	0	0	0	0	0	0	0
MS-275	5	5	28	32.5	1	2	2	1	1.66667	0.833333	2.42347
MS-275	5	5	28		2	1.5	1.5	0.5	1.16667	0.583333	0.83125
MS-275	5	5	28		3	1.5	1.5	0.5	1.16667	0.583333	0.83125
MS-275	5	5	28		4	1	1	0.5	0.833333	0.416667	0.302934
MS-275	5	5	28		5	1	1	0.5	0.833333	0.416667	0.302934
MS-275	5	5	28		6	1	1	0.5	0.833333	0.416667	0.302934
MS-275	5	5	28		7	1	1	0.5	0.833333	0.416667	0.302934
MS-275	5	5	28		8	1	1	0.5	0.833333	0.416667	0.302934
MS-275	5	5	28		9	1	1	0.5	0.833333	0.416667	0.302934
MS-275	5	5	28		10	1	1	0.5	0.833333	0.416667	0.302934
MS-275	6	1	28	31.3	1	1	1	1	1	0.5	0.523469
MS-275	6	2	28	30.5	0	0	0	0	0	0	0
MS-275	6	3	28	29.3	1	1	1	0.5	0.833333	0.416667	0.302934
MS-275	6	4	28	31.1	1	3	3	1.5	2.5	1.25	8.1792
MS-275	6	5	28	36.2	0	0	0	0	0	0	0
				31.4867
MS-275	1	1	29	31.6	0	0	0	0	0	0	0
MS-275	1	2	29	33.9	0	0	0	0	0	0	0
MS-275	1	3	29	32.7	1	1	1	0.5	0.833333	0.416667	0.302934
MS-275	1	4	29	30	0	0	0	0	0	0	0
MS-275	1	5	29	29.2	0	0	0	0	0	0	0
MS-275	2	1	29	27.1	1	1.5	1.5	0.5	1.16667	0.583333	0.83125
MS-275	2	2	29	30.1	0	0	0	0	0	0	0
MS-275	2	3	29	31.2	0	0	0	0	0	0	0
MS-275	2	4	29	30.3	0	0	0	0	0	0	0
MS-275	2	5	29	36.5	0	0	0	0	0	0	0
MS-275	3	1	29	28.5	1	1.5	1.5	0.5	1.16667	0.583333	0.83125
MS-275	3	1	29		2	1	1	0.5	0.833333	0.416667	0.302934
MS-275	3	2	29	27.9	0	0	0	0	0	0	0
MS-275	3	3	29	35.6	1	1	1	0.5	0.833333	0.416667	0.302934
MS-275	3	3	29		2	1	1	0.5	0.833333	0.416667	0.302934
MS-275	3	4	29	32.9	0	0	0	0	0	0	0
MS-275	3	5	29	31.4	1	1	1	0.5	0.833333	0.416667	0.302934
MS-275	4	1	29	30.7	0	0	0	0	0	0	0
MS-275	4	2	29	29.3	1	1.5	1.5	1	1.33333	0.666667	1.24082
MS-275	4	2	29		2	1	1	0.5	0.833333	0.416667	0.302934
MS-275	4	2	29		3	1	1	0.5	0.833333	0.416667	0.302934
MS-275	4	3	29	33.8	1	1.5	1.5	1	1.33333	0.666667	1.24082
MS-275	4	3	29		2	1.5	1.5	0.5	1.16667	0.583333	0.83125
MS-275	4	3	29		3	1	1	0.5	0.833333	0.416667	0.302934
MS-275	4	3	29		4	1	1	0.5	0.833333	0.416667	0.302934
MS-275	4	3	29		5	1	1	0.5	0.833333	0.416667	0.302934
MS-275	4	4	29	30.1	1	1.5	1.5	0.5	1.16667	0.583333	0.83125
MS-275	4	4	29		2	1	1	0.5	0.833333	0.416667	0.302934
MS-275	4	5	29	31.5	1	2	2	1	1.66667	0.833333	2.42347
MS-275	4	5	29		2	1.5	1.5	1	1.33333	0.666667	1.24082
MS-275	5	1	29	31.1	1	2	2	1	1.66667	0.833333	2.42347
MS-275	5	2	29	38.6	1	3	3	1	2.33333	1.16667	6.65
MS-275	5	2	29		2	1.5	1.5	0.5	1.16667	0.583333	0.83125
MS-275	5	2	29		3	1	1	1	1	0.5	0.523469
MS-275	5	2	29		4	1	1	1	1	0.5	0.523469
MS-275	5	2	29		5	1	1	0.5	0.833333	0.416667	0.302934
MS-275	5	2	29		6	1	1	0.5	0.833333	0.416667	0.302934
MS-275	5	2	29		7	1	1	0.5	0.833333	0.416667	0.302934
MS-275	5	2	29		8	1	1	0.5	0.833333	0.416667	0.302934
MS-275	5	3	29	27	1	2.5	2.5	2.5	2.5	1.25	8.1792
MS-275	5	3	29		2	2	2	1	1.66667	0.833333	2.42347
MS-275	5	3	29		3	1	1	1	1	0.5	0.523469
MS-275	5	3	29		4	1	1	0.5	0.833333	0.416667	0.302934
MS-275	5	3	29		5	1	1	0.5	0.833333	0.416667	0.302934
MS-275	5	3	29		6	1	1	0.5	0.833333	0.416667	0.302934
MS-275	5	3	29		7	1	1	0.5	0.833333	0.416667	0.302934
MS-275	5	3	29		8	1	1	0.5	0.833333	0.416667	0.302934
MS-275	5	3	29		9	1	1	0.5	0.833333	0.416667	0.302934
MS-275	5	3	29		10	1	1	0.5	0.833333	0.416667	0.302934
MS-275	5	3	29		11	1	1	0.5	0.833333	0.416667	0.302934
MS-275	5	4	29	33	0	0	0	0	0	0	0
MS-275	5	5	29	32.7	1	2	2	1	1.66667	0.833333	2.42347
MS-275	5	5	29		2	1.5	1.5	1	1.33333	0.666667	1.24082
MS-275	5	5	29		3	1.5	1.5	1	1.33333	0.666667	1.24082
MS-275	5	5	29		4	1	1	0.5	0.833333	0.416667	0.302934
MS-275	5	5	29		5	1	1	0.5	0.833333	0.416667	0.302934
MS-275	5	5	29		6	1	1	0.5	0.833333	0.416667	0.302934
MS-275	5	5	29		7	1	1	0.5	0.833333	0.416667	0.302934
MS-275	5	5	29		8	1	1	0.5	0.833333	0.416667	0.302934
MS-275	5	5	29		9	1	1	0.5	0.833333	0.416667	0.302934
MS-275	5	5	29		10	1	1	0.5	0.833333	0.416667	0.302934
MS-275	5	5	29		11	1	1	0.5	0.833333	0.416667	0.302934
MS-275	5	5	29		12	1	1	0.5	0.833333	0.416667	0.302934
MS-275	6	1	29	29.3	1	1	1	0.5	0.833333	0.416667	0.302934
MS-275	6	2	29	30.9	0	0	0	0	0	0	0
MS-275	6	3	29	30	1	2	2	1	1.66667	0.833333	2.42347
MS-275	6	3	29		2	1	1	0.5	0.833333	0.416667	0.302934
MS-275	6	4	29	30.6	1	3	3	1	2.33333	1.16667	6.65
MS-275	6	5	29	37.8	0	0	0	0	0	0	0
				31.51
MS-275	1	1	30	33.8	0	0	0	0	0	0	0
MS-275	1	2	30	35.3	0	0	0	0	0	0	0
MS-275	1	3	30	33.9	1	1	1	0.5	0.833333	0.416667	0.302934
MS-275	1	4	30	31.4	0	0	0	0	0	0	0
MS-275	1	5	30	29.9	0	0	0	0	0	0	0
MS-275	2	1	30	27.1	1	1.5	1.5	0.5	1.16667	0.583333	0.83125
MS-275	2	2	30	29.9	0	0	0	0	0	0	0
MS-275	2	3	30	32.3	0	0	0	0	0	0	0
MS-275	2	4	30	30.8	1	1	1	0.5	0.833333	0.416667	0.302934
MS-275	2	5	30	37.8	0	0	0	0	0	0	0
MS-275	3	1	30	31.3	1	2	2	0.5	1.5	0.75	1.76671
MS-275	3	1	30		2	1	1	0.5	0.833333	0.416667	0.302934
MS-275	3	1	30		3	1	1	0.5	0.833333	0.416667	0.302934
MS-275	3	2	30	28.9	0	0	0	0	0	0	0
MS-275	3	3	30	36.2	1	2	2	0.5	1.5	0.75	1.76671
MS-275	3	4	30	33	0	0	0	0	0	0	0
MS-275	3	5	30	31.7	0	0	0	0	0	0	0
MS-275	4	1	30	30.7	1	1	1	0.5	0.833333	0.416667	0.302934
MS-275	4	1	30		2	1	1	0.5	0.833333	0.416667	0.302934
MS-275	4	2	30	31	1	2	2	1	1.66667	0.833333	2.42347
MS-275	4	2	30		2	1	1	0.5	0.833333	0.416667	0.302934
MS-275	4	2	30		3	1	1	0.5	0.833333	0.416667	0.302934
MS-275	4	2	30		4	1	1	0.5	0.833333	0.416667	0.302934
MS-275	4	2	30		5	1	1	0.5	0.833333	0.416667	0.302934
MS-275	4	3	30	33.7	1	2	1.5	1	1.5	0.75	1.76671
MS-275	4	3	30		2	1.5	1.5	1	1.33333	0.666667	1.24082
MS-275	4	3	30		3	1	1	0.5	0.833333	0.416667	0.302934
MS-275	4	3	30		4	1	1	0.5	0.833333	0.416667	0.302934
MS-275	4	3	30		5	1	1	0.5	0.833333	0.416667	0.302934
MS-275	4	4	30	32	1	1.5	1.5	0.5	1.16667	0.583333	0.83125
MS-275	4	4	30		2	1	1	0.5	0.833333	0.416667	0.302934
MS-275	4	4	30		3	1	1	0.5	0.833333	0.416667	0.302934
MS-275	4	4	30		4	1	1	0.5	0.833333	0.416667	0.302934
MS-275	4	4	30		5	1	1	0.5	0.833333	0.416667	0.302934
MS-275	4	4	30		6	1	1	0.5	0.833333	0.416667	0.302934
MS-275	4	4	30		7	1	1	0.5	0.833333	0.416667	0.302934
MS-275	4	4	30		8	1	1	0.5	0.833333	0.416667	0.302934
MS-275	4	5	30	33.2	1	2.5	3	1.5	2.33333	1.16667	6.65
MS-275	4	5	30		2	2	2	1.5	1.83333	0.916667	3.22564
MS-275	4	5	30		3	1	1	0.5	0.833333	0.416667	0.302934
MS-275	4	5	30		4	1	1	0.5	0.833333	0.416667	0.302934
MS-275	4	5	30		5	1	1	0.5	0.833333	0.416667	0.302934
MS-275	4	5	30		6	1	1	0.5	0.833333	0.416667	0.302934
MS-275	5	1	30	31.8	1	3	3	1.5	2.5	1.25	8.1792
MS-275	5	1	30		2	1	1	0.5	0.833333	0.416667	0.302934
MS-275	5	2	30	38.8	1	4	3	2	3	1.5	14.1337
MS-275	5	2	30		2	2	2	0.5	1.5	0.75	1.76671
MS-275	5	2	30		3	1.5	1.5	1	1.33333	0.666667	1.24082
MS-275	5	2	30		4	1	1	1	1	0.5	0.523469
MS-275	5	2	30		5	1	1	0.5	0.833333	0.416667	0.302934
MS-275	5	2	30		6	1	1	0.5	0.833333	0.416667	0.302934
MS-275	5	2	30		7	1	1	0.5	0.833333	0.416667	0.302934
MS-275	5	2	30		8	1	1	0.5	0.833333	0.416667	0.302934
MS-275	5	2	30		9	1	1	0.5	0.833333	0.416667	0.302934
MS-275	5	3	30	27.5	1	2.5	2.5	2.5	2.5	1.25	8.1792
MS-275	5	3	30		2	2.5	2.5	1	2	1	4.18775
MS-275	5	3	30		3	2	2	0.5	1.5	0.75	1.76671
MS-275	5	3	30		4	2	2	0.5	1.5	0.75	1.76671
MS-275	5	3	30		5	1.5	1.5	0.5	1.16667	0.583333	0.83125
MS-275	5	3	30		6	1.5	1.5	0.5	1.16667	0.583333	0.83125
MS-275	5	3	30		7	1.5	1.5	0.5	1.16667	0.583333	0.83125
MS-275	5	3	30		8	1	1	0.5	0.833333	0.416667	0.302934
MS-275	5	3	30		9	1	1	0.5	0.833333	0.416667	0.302934
MS-275	5	3	30		10	1	1	0.5	0.833333	0.416667	0.302934
MS-275	5	3	30		11	1	1	0.5	0.833333	0.416667	0.302934
MS-275	5	3	30		12	1	1	0.5	0.833333	0.416667	0.302934
MS-275	5	3	30		13	1	1	0.5	0.833333	0.416667	0.302934
MS-275	5	3	30		14	1	1	0.5	0.833333	0.416667	0.302934
MS-275	5	3	30		15	1	1	0.5	0.833333	0.416667	0.302934
MS-275	5	3	30		16	1	1	0.5	0.833333	0.416667	0.302934
MS-275	5	3	30		17	1	1	0.5	0.833333	0.416667	0.302934
MS-275	5	3	30		18	1	1	0.5	0.833333	0.416667	0.302934
MS-275	5	4	30	34.1	0	0	0	0	0	0	0
MS-275	5	5	30	34.8	1	2	2	1.5	1.83333	0.916667	3.22564
MS-275	5	5	30		2	2	2	1	1.66667	0.833333	2.42347
MS-275	5	5	30		3	2	2	0.5	1.5	0.75	1.76671
MS-275	5	5	30		4	1.5	1.5	1	1.33333	0.666667	1.24082
MS-275	5	5	30		5	1	1	1	1	0.5	0.523469
MS-275	5	5	30		6	1	1	0.5	0.833333	0.416667	0.302934
MS-275	5	5	30		7	1	1	0.5	0.833333	0.416667	0.302934
MS-275	5	5	30		8	1	1	0.5	0.833333	0.416667	0.302934
MS-275	5	5	30		9	1	1	0.5	0.833333	0.416667	0.302934
MS-275	5	5	30		10	1	1	0.5	0.833333	0.416667	0.302934
MS-275	5	5	30		11	1	1	0.5	0.833333	0.416667	0.302934
MS-275	5	5	30		12	1	1	0.5	0.833333	0.416667	0.302934
MS-275	5	5	30		13	1	1	0.5	0.833333	0.416667	0.302934
MS-275	5	5	30		14	1	1	0.5	0.833333	0.416667	0.302934
MS-275	6	1	30	30.7	1	1	1	0.5	0.833333	0.416667	0.302934
MS-275	6	2	30	30.7	0	0	0	0	0	0	0
MS-275	6	3	30	28.7	1	2	2	1	1.66667	0.833333	2.42347
MS-275	6	3	30		2	1	1	0.5	0.833333	0.416667	0.302934
MS-275	6	4	30	31.2	1	3	3	1	2.33333	1.16667	6.65
MS-275	6	4	30		2	1	1	0.5	0.833333	0.416667	0.302934
MS-275	6	4	30		3	1	1	0.5	0.833333	0.416667	0.302934
MS-275	6	4	30		4	1	1	0.5	0.833333	0.416667	0.302934
MS-275	6	4	30		5	1	1	0.5	0.833333	0.416667	0.302934
MS-275	6	4	30		6	1	1	0.5	0.833333	0.416667	0.302934
MS-275	6	4	30		7	1	1	0.5	0.833333	0.416667	0.302934
MS-275	6	4	30		8	1	1	0.5	0.833333	0.416667	0.302934
MS-275	6	4	30		9	1	1	0.5	0.833333	0.416667	0.302934
MS-275	6	5	30	37.8	0	0	0	0	0	0	0
				32.3333
MS-275	1	1	31	32.7	0	0	0	0	0	0	0
MS-275	1	2	31	35.5	0	0	0	0	0	0	0
MS-275	1	3	31	33	1	1	1	1	1	0.5	0.523469
MS-275	1	4	31	30.3	0	0	0	0	0	0	0
MS-275	1	5	31	31.2	0	0	0	0	0	0	0
MS-275	2	1	31	27.6	1	1.5	1.5	0.5	1.16667	0.583333	0.83125
MS-275	2	2	31	30.8	0	0	0	0	0	0	0
MS-275	2	3	31	31.7	0	0	0	0	0	0	0
MS-275	2	4	31	30.5	1	1.5	1.5	0.5	1.16667	0.583333	0.83125
MS-275	2	4	31		2	1	1	0.5	0.833333	0.416667	0.302934
MS-275	2	5	31	38.2	0	0	0	0	0	0	0
MS-275	3	1	31	31	1	2	2	1	1.66667	0.833333	2.42347
MS-275	3	1	31		2	2	2	0.5	1.5	0.75	1.76671
MS-275	3	1	31		3	1	1	1	1	0.5	0.523469
MS-275	3	1	31		4	1	1	1	1	0.5	0.523469
MS-275	3	1	31		5	1	1	0.5	0.833333	0.416667	0.302934
MS-275	3	2	31	28.7	0	0	0	0	0	0	0
MS-275	3	3	31	34.5	1	2	2	0.5	1.5	0.75	1.76671
MS-275	3	3	31		2	1	1	0.5	0.833333	0.416667	0.302934
MS-275	3	4	31	33.6	0	0	0	0	0	0	0
MS-275	3	5	31	32.4	0	0	0	0	0	0	0
MS-275	4	1	31	30.1	1	1	1	0.5	0.833333	0.416667	0.302934
MS-275	4	2	31	31.9	1	3	2	1.5	2.16667	1.08333	5.32436
MS-275	4	2	31		2	1	1	1	1	0.5	0.523469
MS-275	4	2	31		3	1	1	0.5	0.833333	0.416667	0.302934
MS-275	4	2	31		4	1	1	0.5	0.833333	0.416667	0.302934
MS-275	4	2	31		5	1	1	0.5	0.833333	0.416667	0.302934
MS-275	4	3	31	34.6	1	2	2	1	1.66667	0.833333	2.42347
MS-275	4	3	31		2	2	2	0.5	1.5	0.75	1.76671
MS-275	4	3	31		3	1	1	0.5	0.833333	0.416667	0.302934
MS-275	4	3	31		4	1	1	0.5	0.833333	0.416667	0.302934
MS-275	4	3	31		5	1	1	0.5	0.833333	0.416667	0.302934
MS-275	4	3	31		6	1	1	0.5	0.833333	0.416667	0.302934
MS-275	4	3	31		7	1	1	0.5	0.833333	0.416667	0.302934
MS-275	4	4	31	33.1	1	1.5	1.5	0.5	1.16667	0.583333	0.83125
MS-275	4	4	31		2	1.5	1.5	0.5	1.16667	0.583333	0.83125
MS-275	4	4	31		3	1	1	0.5	0.833333	0.416667	0.302934
MS-275	4	4	31		4	1	1	0.5	0.833333	0.416667	0.302934
MS-275	4	4	31		5	1	1	0.5	0.833333	0.416667	0.302934
MS-275	4	4	31		6	1	1	0.5	0.833333	0.416667	0.302934
MS-275	4	4	31		7	1	1	0.5	0.833333	0.416667	0.302934
MS-275	4	5	31	34.2	1	3.5	3.5	2	3	1.5	14.1337
MS-275	4	5	31		2	3	3	1.5	2.5	1.25	8.1792
MS-275	4	5	31		3	1	1	0.5	0.833333	0.416667	0.302934
MS-275	4	5	31		4	1	1	0.5	0.833333	0.416667	0.302934
MS-275	4	5	31		5	1	1	0.5	0.833333	0.416667	0.302934
MS-275	5	1	31	32.8	1	3	3	1.5	2.5	1.25	8.1792
MS-275	5	1	31		2	1	1	0.5	0.833333	0.416667	0.302934
MS-275	5	1	31		3	1	1	0.5	0.833333	0.416667	0.302934
MS-275	5	1	31		4	1	1	0.5	0.833333	0.416667	0.302934
MS-275	5	2	31	38.8	1	4	3	2	3	1.5	14.1337
MS-275	5	2	31		2	2	2	1	1.66667	0.833333	2.42347
MS-275	5	2	31		3	2	2	1	1.66667	0.833333	2.42347
MS-275	5	2	31		4	2	2	0.5	1.5	0.75	1.76671
MS-275	5	2	31		5	1.5	1.5	1	1.33333	0.666667	1.24082
MS-275	5	2	31		6	1	1	1	1	0.5	0.523469
MS-275	5	2	31		7	1	1	0.5	0.833333	0.416667	0.302934
MS-275	5	2	31		8	1	1	0.5	0.833333	0.416667	0.302934
MS-275	5	2	31		9	1	1	0.5	0.833333	0.416667	0.302934
MS-275	5	3	31	27.4	1	3	3	2.5	2.83333	1.41667	11.9065
MS-275	5	3	31		2	2.5	2.5	1	2	1	4.18775
MS-275	5	3	31		3	2.5	2.5	1	2	1	4.18775
MS-275	5	3	31		4	2.5	2.5	1	2	1	4.18775
MS-275	5	3	31		5	2	2	1	1.66667	0.833333	2.42347
MS-275	5	3	31		6	2	2	0.5	1.5	0.75	1.76671
MS-275	5	3	31		7	1.5	1.5	0.5	1.16667	0.583333	0.83125
MS-275	5	3	31		8	1.5	1.5	0.5	1.16667	0.583333	0.83125
MS-275	5	3	31		9	1.5	1.5	0.5	1.16667	0.583333	0.83125
MS-275	5	3	31		10	1.5	1.5	1	1.33333	0.666667	1.24082
MS-275	5	3	31		11	1	1	0.5	0.833333	0.416667	0.302934
MS-275	5	3	31		12	1	1	0.5	0.833333	0.416667	0.302934
MS-275	5	3	31		13	1	1	0.5	0.833333	0.416667	0.302934
MS-275	5	3	31		14	1	1	0.5	0.833333	0.416667	0.302934
MS-275	5	3	31		15	1	1	0.5	0.833333	0.416667	0.302934
MS-275	5	3	31		16	1	1	0.5	0.833333	0.416667	0.302934
MS-275	5	3	31		17	1	1	0.5	0.833333	0.416667	0.302934
MS-275	5	4	31	35.1	0	0	0	0	0	0	0
MS-275	5	5	31	33.8	1	3	4	2	3	1.5	14.1337
MS-275	5	5	31		2	2	2	1	1.66667	0.833333	2.42347
MS-275	5	5	31		3	2	2	0.5	1.5	0.75	1.76671
MS-275	5	5	31		4	2	2	0.5	1.5	0.75	1.76671
MS-275	5	5	31		5	1.5	1.5	0.5	1.16667	0.583333	0.83125
MS-275	5	5	31		6	1	1	1	1	0.5	0.523469
MS-275	5	5	31		7	1	1	0.5	0.833333	0.416667	0.302934
MS-275	5	5	31		8	1	1	0.5	0.833333	0.416667	0.302934
MS-275	5	5	31		9	1	1	0.5	0.833333	0.416667	0.302934
MS-275	5	5	31		10	1	1	0.5	0.833333	0.416667	0.302934
MS-275	5	5	31		11	1	1	0.5	0.833333	0.416667	0.302934
MS-275	5	5	31		12	1	1	0.5	0.833333	0.416667	0.302934
MS-275	5	5	31		13	1	1	0.5	0.833333	0.416667	0.302934
MS-275	5	5	31		14	1	1	0.5	0.833333	0.416667	0.302934
MS-275	5	5	31		15	1	1	0.5	0.833333	0.416667	0.302934
MS-275	6	1	31	30.8	1	1	1	0.5	0.833333	0.416667	0.302934
MS-275	6	1	31		2	1	1	0.5	0.833333	0.416667	0.302934
MS-275	6	2	31	31.4	0	0	0	0	0	0	0
MS-275	6	3	31	31	1	2	2	1.5	1.83333	0.916667	3.22564
MS-275	6	3	31		2	1	1	0.5	0.833333	0.416667	0.302934
MS-275	6	3	31		3	1	1	0.5	0.833333	0.416667	0.302934
MS-275	6	4	31	32.6	1	3	3	1	2.33333	1.16667	6.65
MS-275	6	4	31		2	1.5	1.5	0.5	1.16667	0.583333	0.83125
MS-275	6	4	31		3	1.5	1.5	0.5	1.16667	0.583333	0.83125
MS-275	6	4	31		4	1	1	0.5	0.833333	0.416667	0.302934
MS-275	6	4	31		5	1	1	0.5	0.833333	0.416667	0.302934
MS-275	6	4	31		6	1	1	0.5	0.833333	0.416667	0.302934
MS-275	6	4	31		7	1	1	0.5	0.833333	0.416667	0.302934
MS-275	6	4	31		8	1	1	0.5	0.833333	0.416667	0.302934
MS-275	6	4	31		9	1	1	0.5	0.833333	0.416667	0.302934
MS-275	6	4	31		10	1	1	0.5	0.833333	0.416667	0.302934
MS-275	6	5	31	38.6	1	1	1	0.5	0.833333	0.416667	0.302934
				32.5967
MS-275	1	1	32	33.1	1	1	1	0.5	0.833333	0.416667	0.302934
MS-275	1	2	32	34.6	0	0	0	0	0	0	0
MS-275	1	3	32	33.2	1	1	1	0.5	0.833333	0.416667	0.302934
MS-275	1	4	32	30.8	0	0	0	0	0	0	0
MS-275	1	5	32	30.6	0	0	0	0	0	0	0
MS-275	2	1	32	27	1	2	2	0.5	1.5	0.75	1.76671
MS-275	2	1	32		2	1	1	0.5	0.833333	0.416667	0.302934
MS-275	2	2	32	31.1	0	0	0	0	0	0	0
MS-275	2	3	32	32.6	1	1	1	0.5	0.833333	0.416667	0.302934
MS-275	2	3	32		2	1	1	0.5	0.833333	0.416667	0.302934
MS-275	2	4	32	30.2	1	1.5	1.5	0.5	1.16667	0.583333	0.83125
MS-275	2	5	32	38.2	1	1.5	1.5	0.5	1.16667	0.583333	0.83125
MS-275	2	5	32		2	1	1	0.5	0.833333	0.416667	0.302934
MS-275	3	1	32	29.6	1	2.5	2	0.5	1.66667	0.833333	2.42347
MS-275	3	1	32		2	2	2	0.5	1.5	0.75	1.76671
MS-275	3	1	32		3	1.5	1.5	1	1.33333	0.666667	1.24082
MS-275	3	1	32		4	1.5	1.5	1	1.33333	0.666667	1.24082
MS-275	3	1	32		5	1	1	0.5	0.833333	0.416667	0.302934
MS-275	3	1	32		6	1	1	0.5	0.833333	0.416667	0.302934
MS-275	3	2	32	27.4	1	1	1	0.5	0.833333	0.416667	0.302934
MS-275	3	3	32	34.8	1	2	2	0.5	1.5	0.75	1.76671
MS-275	3	3	32		2	1	1	0.5	0.833333	0.416667	0.302934
MS-275	3	4	32	35.1	0	0	0	0	0	0	0
MS-275	3	5	32	31.4	1	1.5	1.5	0.5	1.16667	0.583333	0.83125
MS-275	3	5	32		2	1	1	0.5	0.833333	0.416667	0.302934
MS-275	4	1	32	30.3	1	1.5	1.5	0.5	1.16667	0.583333	0.83125
MS-275	4	1	32		2	1	1	0.5	0.833333	0.416667	0.302934
MS-275	4	2	32	30.6	1	2	2	1	1.66667	0.833333	2.42347
MS-275	4	2	32		2	1	1	0.5	0.833333	0.416667	0.302934
MS-275	4	2	32		3	1	1	0.5	0.833333	0.416667	0.302934
MS-275	4	2	32		4	1	1	0.5	0.833333	0.416667	0.302934
MS-275	4	2	32		5	1	1	0.5	0.833333	0.416667	0.302934
MS-275	4	3	32	34	1	2	2	1	1.66667	0.833333	2.42347
MS-275	4	3	32		2	1.5	1.5	1	1.33333	0.666667	1.24082
MS-275	4	3	32		3	1	1	0.5	0.833333	0.416667	0.302934
MS-275	4	3	32		4	1	1	0.5	0.833333	0.416667	0.302934
MS-275	4	3	32		5	1	1	0.5	0.833333	0.416667	0.302934
MS-275	4	3	32		6	1	1	0.5	0.833333	0.416667	0.302934
MS-275	4	3	32		7	1	1	0.5	0.833333	0.416667	0.302934
MS-275	4	3	32		8	1	1	0.5	0.833333	0.416667	0.302934
MS-275	4	3	32		9	1	1	0.5	0.833333	0.416667	0.302934
MS-275	4	3	32		10	1	1	0.5	0.833333	0.416667	0.302934
MS-275	4	4	32	33.2	1	2	2	0.5	1.5	0.75	1.76671
MS-275	4	4	32		2	1.5	1.5	0.5	1.16667	0.583333	0.83125
MS-275	4	4	32		3	1	1	0.5	0.833333	0.416667	0.302934
MS-275	4	4	32		4	1	1	0.5	0.833333	0.416667	0.302934
MS-275	4	4	32		5	1	1	0.5	0.833333	0.416667	0.302934
MS-275	4	4	32		6	1	1	0.5	0.833333	0.416667	0.302934
MS-275	4	4	32		7	1	1	0.5	0.833333	0.416667	0.302934
MS-275	4	4	32		8	1	1	0.5	0.833333	0.416667	0.302934
MS-275	4	5	32	32.6	1	4	4	2	3.33333	1.66667	19.3877
MS-275	4	5	32		2	3	3	1.5	2.5	1.25	8.1792
MS-275	4	5	32		3	1.5	1.5	0.5	1.16667	0.583333	0.83125
MS-275	4	5	32		4	1	1	0.5	0.833333	0.416667	0.302934
MS-275	4	5	32		5	1	1	0.5	0.833333	0.416667	0.302934
MS-275	4	5	32		6	1	1	0.5	0.833333	0.416667	0.302934
MS-275	4	5	32		7	1	1	0.5	0.833333	0.416667	0.302934
MS-275	5	1	32	30.8	1	2.5	2.5	1	2	1	4.18775
MS-275	5	1	32		2	1	1	0.5	0.833333	0.416667	0.302934
MS-275	5	1	32		3	1	1	0.5	0.833333	0.416667	0.302934
MS-275	5	1	32		4	1	1	0.5	0.833333	0.416667	0.302934
MS-275	5	1	32		5	1	1	0.5	0.833333	0.416667	0.302934
MS-275	5	2	32	39.3	1	5	4	2	3.66667	1.83333	25.8051
MS-275	5	2	32		2	2.5	1.5	1	1.66667	0.833333	2.42347
MS-275	5	2	32		3	2	2	0.5	1.5	0.75	1.76671
MS-275	5	2	32		4	2	2	0.5	1.5	0.75	1.76671
MS-275	5	2	32		5	2	1.5	1	1.5	0.75	1.76671
MS-275	5	2	32		6	1.5	1.5	0.5	1.16667	0.583333	0.83125
MS-275	5	2	32		7	1.5	1.5	0.5	1.16667	0.583333	0.83125
MS-275	5	2	32		8	1.5	1.5	1	1.33333	0.666667	1.24082
MS-275	5	2	32		9	1	1	0.5	0.833333	0.416667	0.302934
MS-275	5	2	32		10	1	1	0.5	0.833333	0.416667	0.302934
MS-275	5	2	32		11	1	1	0.5	0.833333	0.416667	0.302934
MS-275	5	2	32		12	1	1	0.5	0.833333	0.416667	0.302934
MS-275	5	3	32	27	1	3.5	3.5	2.5	3.16667	1.58333	16.6226
MS-275	5	3	32		2	3	3	1.5	2.5	1.25	8.1792
MS-275	5	3	32		3	3	3	1	2.33333	1.16667	6.65
MS-275	5	3	32		4	2	2	0.5	1.5	0.75	1.76671
MS-275	5	3	32		5	2	2	0.5	1.5	0.75	1.76671
MS-275	5	3	32		6	2	2	0.5	1.5	0.75	1.76671
MS-275	5	3	32		7	1.5	1.5	1	1.33333	0.666667	1.24082
MS-275	5	3	32		8	1.5	1.5	1	1.33333	0.666667	1.24082
MS-275	5	3	32		9	1.5	1.5	0.5	1.16667	0.583333	0.83125
MS-275	5	3	32		10	1.5	1.5	0.5	1.16667	0.583333	0.83125
MS-275	5	3	32		11	1.5	1.5	0.5	1.16667	0.583333	0.83125
MS-275	5	3	32		12	1	1	0.5	0.833333	0.416667	0.302934
MS-275	5	3	32		13	1	1	0.5	0.833333	0.416667	0.302934
MS-275	5	3	32		14	1	1	0.5	0.833333	0.416667	0.302934
MS-275	5	3	32		15	1	1	0.5	0.833333	0.416667	0.302934
MS-275	5	3	32		16	1	1	0.5	0.833333	0.416667	0.302934
MS-275	5	4	32	35	0	0	0	0	0	0	0
MS-275	5	5	32	32.7	1	3	3	1.5	2.5	1.25	8.1792
MS-275	5	5	32		2	3	3	1	2.33333	1.16667	6.65
MS-275	5	5	32		3	3	3	0.5	2.16667	1.08333	5.32436
MS-275	5	5	32		4	2.5	2.5	1	2	1	4.18775
MS-275	5	5	32		5	2	2	1	1.66667	0.833333	2.42347
MS-275	5	5	32		6	2	2	1	1.66667	0.833333	2.42347
MS-275	5	5	32		7	2	2	0.5	1.5	0.75	1.76671
MS-275	5	5	32		8	1.5	1.5	0.5	1.16667	0.583333	0.83125
MS-275	5	5	32		9	1.5	1.5	0.5	1.16667	0.583333	0.83125
MS-275	5	5	32		10	1.5	1.5	0.5	1.16667	0.583333	0.83125
MS-275	5	5	32		11	1.5	1.5	0.5	1.16667	0.583333	0.83125
MS-275	5	5	32		12	1	1	0.5	0.833333	0.416667	0.302934
MS-275	5	5	32		13	1	1	0.5	0.833333	0.416667	0.302934
MS-275	5	5	32		14	1	1	0.5	0.833333	0.416667	0.302934
MS-275	5	5	32		15	1	1	0.5	0.833333	0.416667	0.302934
MS-275	5	5	32		16	1	1	0.5	0.833333	0.416667	0.302934
MS-275	5	5	32		17	1	1	0.5	0.833333	0.416667	0.302934
MS-275	6	1	32	30.9	1	1	1	0.5	0.833333	0.416667	0.302934
MS-275	6	1	32		2	1	1	0.5	0.833333	0.416667	0.302934
MS-275	6	1	32		3	1	1	0.5	0.833333	0.416667	0.302934
MS-275	6	1	32		4	1	1	0.5	0.833333	0.416667	0.302934
MS-275	6	2	32	30	1	1	1	0.5	0.833333	0.416667	0.302934
MS-275	6	3	32	29.8	1	2	2	1.5	1.83333	0.916667	3.22564
MS-275	6	3	32		2	1	1	0.5	0.833333	0.416667	0.302934
MS-275	6	3	32		3	1	1	0.5	0.833333	0.416667	0.302934
MS-275	6	3	32		4	1	1	0.5	0.833333	0.416667	0.302934
MS-275	6	4	32	31.8	1	3	3	1	2.33333	1.16667	6.65
MS-275	6	4	32		2	1	1	0.5	0.833333	0.416667	0.302934
MS-275	6	4	32		3	1	1	0.5	0.833333	0.416667	0.302934
MS-275	6	4	32		4	1	1	0.5	0.833333	0.416667	0.302934
MS-275	6	4	32		5	1	1	0.5	0.833333	0.416667	0.302934
MS-275	6	4	32		6	1	1	0.5	0.833333	0.416667	0.302934
MS-275	6	4	32		7	1	1	0.5	0.833333	0.416667	0.302934
MS-275	6	4	32		8	1	1	0.5	0.833333	0.416667	0.302934
MS-275	6	4	32		9	1	1	0.5	0.833333	0.416667	0.302934
MS-275	6	4	32		10	1	1	0.5	0.833333	0.416667	0.302934
MS-275	6	4	32		11	1	1	0.5	0.833333	0.416667	0.302934
MS-275	6	5	32	37.9	1	1	1	0.5	0.833333	0.416667	0.302934
MS-275	6	5	32		2	1	1	0.5	0.833333	0.416667	0.302934
				32.1867
MS-275	1	1	33	31.7	1	1	1	0.5	0.833333	0.416667	0.302934
MS-275	1	2	33	35.2	1	1	1	0.5	0.833333	0.416667	0.302934
MS-275	1	3	33	33.2	1	1	1	0.5	0.833333	0.416667	0.302934
MS-275	1	3	33		2	1	1	0.5	0.833333	0.416667	0.302934
MS-275	1	3	33		3	1	1	0.5	0.833333	0.416667	0.302934
MS-275	1	4	33	30.2	1	1	1	0.5	0.833333	0.416667	0.302934
MS-275	1	5	33	30.7	0	0	0	0	0	0	0
MS-275	2	1	33	26.8	1	2	2	0.5	1.5	0.75	1.76671
MS-275	2	1	33		2	1	1	0.5	0.833333	0.416667	0.302934
MS-275	2	2	33	31.6	0	0	0	0	0	0	0
MS-275	2	3	33	32.8	1	1	1	0.5	0.833333	0.416667	0.302934
MS-275	2	4	33	30.5	1	1.5	1.5	0.5	1.16667	0.583333	0.83125
MS-275	2	5	33	38.3	1	1	1	0.5	0.833333	0.416667	0.302934
MS-275	2	5	33		2	1	1	0.5	0.833333	0.416667	0.302934
MS-275	3	1	33	28.9	1	2	2	0.5	1.5	0.75	1.76671
MS-275	3	1	33		2	2	2	0.5	1.5	0.75	1.76671
MS-275	3	1	33		3	1.5	1.5	1	1.33333	0.666667	1.24082
MS-275	3	1	33		4	1.5	1.5	1	1.33333	0.666667	1.24082
MS-275	3	1	33		5	1	1	0.5	0.833333	0.416667	0.302934
MS-275	3	1	33		6	1	1	0.5	0.833333	0.416667	0.302934
MS-275	3	2	33	28.2	1	1	1	0.5	0.833333	0.416667	0.302934
MS-275	3	2	33		2	1	1	0.5	0.833333	0.416667	0.302934
MS-275	3	3	33	35.1	1	2	2	0.5	1.5	0.75	1.76671
MS-275	3	3	33		2	1.5	1.5	0.5	1.16667	0.583333	0.83125
MS-275	3	3	33		3	1	1	0.5	0.833333	0.416667	0.302934
MS-275	3	4	33	35	1	1	1	0.5	0.833333	0.416667	0.302934
MS-275	3	5	33	31.8	1	2	2	0.5	1.5	0.75	1.76671
MS-275	3	5	33		2	1.5	1.5	0.5	1.16667	0.583333	0.83125
MS-275	4	1	33	30	1	1	1	0.5	0.833333	0.416667	0.302934
MS-275	4	1	33		2	1	1	0.5	0.833333	0.416667	0.302934
MS-275	4	1	33		3	1	1	0.5	0.833333	0.416667	0.302934
MS-275	4	1	33		4	1	1	0.5	0.833333	0.416667	0.302934
MS-275	4	2	33	30.1	1	3	2	1.5	2.16667	1.08333	5.32436
MS-275	4	2	33		2	1.5	1.5	1	1.33333	0.666667	1.24082
MS-275	4	2	33		3	1.5	1.5	1	1.33333	0.666667	1.24082
MS-275	4	2	33		4	1	1	0.5	0.833333	0.416667	0.302934
MS-275	4	2	33		5	1	1	0.5	0.833333	0.416667	0.302934
MS-275	4	2	33		6	1	1	0.5	0.833333	0.416667	0.302934
MS-275	4	2	33		7	1	1	0.5	0.833333	0.416667	0.302934
MS-275	4	2	33		8	1	1	0.5	0.833333	0.416667	0.302934
MS-275	4	3	33	33.1	1	2	2	1	1.66667	0.833333	2.42347
MS-275	4	3	33		2	1.5	1.5	0.5	1.16667	0.583333	0.83125
MS-275	4	3	33		3	1	1	0.5	0.833333	0.416667	0.302934
MS-275	4	3	33		4	1	1	0.5	0.833333	0.416667	0.302934
MS-275	4	3	33		5	1	1	0.5	0.833333	0.416667	0.302934
MS-275	4	3	33		6	1	1	0.5	0.833333	0.416667	0.302934
MS-275	4	3	33		7	1	1	0.5	0.833333	0.416667	0.302934
MS-275	4	3	33		8	1	1	0.5	0.833333	0.416667	0.302934
MS-275	4	3	33		9	1	1	0.5	0.833333	0.416667	0.302934
MS-275	4	3	33		10	1	1	0.5	0.833333	0.416667	0.302934
MS-275	4	4	33	33	1	2	2	0.5	1.5	0.75	1.76671
MS-275	4	4	33		2	1.5	1.5	0.5	1.16667	0.583333	0.83125
MS-275	4	4	33		3	1	1	0.5	0.833333	0.416667	0.302934
MS-275	4	4	33		4	1	1	0.5	0.833333	0.416667	0.302934
MS-275	4	4	33		5	1	1	0.5	0.833333	0.416667	0.302934
MS-275	4	4	33		6	1	1	0.5	0.833333	0.416667	0.302934
MS-275	4	4	33		7	1	1	0.5	0.833333	0.416667	0.302934
MS-275	4	4	33		8	1	1	0.5	0.833333	0.416667	0.302934
MS-275	4	4	33		9	1	1	0.5	0.833333	0.416667	0.302934
MS-275	4	4	33		10	1	1	0.5	0.833333	0.416667	0.302934
MS-275	4	4	33		11	1	1	0.5	0.833333	0.416667	0.302934
MS-275	4	4	33		12	1	1	0.5	0.833333	0.416667	0.302934
MS-275	4	5	33	32.8	1	4	3	2	3	1.5	14.1337
MS-275	4	5	33		2	2.5	2.5	1	2	1	4.18775
MS-275	4	5	33		3	1.5	1.5	0.5	1.16667	0.583333	0.83125
MS-275	4	5	33		4	1.5	1.5	0.5	1.16667	0.583333	0.83125
MS-275	4	5	33		5	1	1	0.5	0.833333	0.416667	0.302934
MS-275	4	5	33		6	1	1	0.5	0.833333	0.416667	0.302934
MS-275	4	5	33		7	1	1	0.5	0.833333	0.416667	0.302934
MS-275	4	5	33		8	1	1	0.5	0.833333	0.416667	0.302934
MS-275	4	5	33		9	1	1	0.5	0.833333	0.416667	0.302934
MS-275	5	1	33	31.6	1	3	3	1	2.33333	1.16667	6.65
MS-275	5	1	33		2	1.5	1.5	0.5	1.16667	0.583333	0.83125
MS-275	5	1	33		3	1.5	1.5	0.5	1.16667	0.583333	0.83125
MS-275	5	1	33		4	1	1	0.5	0.833333	0.416667	0.302934
MS-275	5	1	33		5	1	1	0.5	0.833333	0.416667	0.302934
MS-275	5	1	33		6	1	1	0.5	0.833333	0.416667	0.302934
MS-275	5	2	33	38.8	1	5	4	2	3.66667	1.83333	25.8051
MS-275	5	2	33		2	2.5	2	1	1.83333	0.916667	3.22564
MS-275	5	2	33		3	2	2	1	1.66667	0.833333	2.42347
MS-275	5	2	33		4	2	2	1	1.66667	0.833333	2.42347
MS-275	5	2	33		5	1.5	1.5	1	1.33333	0.666667	1.24082
MS-275	5	2	33		6	1	1	0.5	0.833333	0.416667	0.302934
MS-275	5	2	33		7	1	1	0.5	0.833333	0.416667	0.302934
MS-275	5	2	33		8	1	1	0.5	0.833333	0.416667	0.302934
MS-275	5	2	33		9	1	1	0.5	0.833333	0.416667	0.302934
MS-275	5	2	33		10	1	1	0.5	0.833333	0.416667	0.302934
MS-275	5	2	33		11	1	1	0.5	0.833333	0.416667	0.302934
MS-275	5	2	33		12	1	1	0.5	0.833333	0.416667	0.302934
MS-275	5	2	33		13	1	1	0.5	0.833333	0.416667	0.302934
MS-275	5	3	33	27.2	1	5	3	1	3	1.5	14.1337
MS-275	5	3	33		2	3.5	3.5	2.5	3.16667	1.58333	16.6226
MS-275	5	3	33		3	3	3	1.5	2.5	1.25	8.1792
MS-275	5	3	33		4	2	2	1.5	1.83333	0.916667	3.22564
MS-275	5	3	33		5	2	2	1	1.66667	0.833333	2.42347
MS-275	5	3	33		6	2	2	1	1.66667	0.833333	2.42347
MS-275	5	3	33		7	2	2	0.5	1.5	0.75	1.76671
MS-275	5	3	33		8	2	2	0.5	1.5	0.75	1.76671
MS-275	5	3	33		9	1	1	0.5	0.833333	0.416667	0.302934
MS-275	5	3	33		10	1	1	0.5	0.833333	0.416667	0.302934
MS-275	5	3	33		11	1	1	0.5	0.833333	0.416667	0.302934
MS-275	5	3	33		12	1	1	0.5	0.833333	0.416667	0.302934
MS-275	5	3	33		13	1	1	0.5	0.833333	0.416667	0.302934
MS-275	5	3	33		14	1	1	0.5	0.833333	0.416667	0.302934
MS-275	5	3	33		15	1	1	0.5	0.833333	0.416667	0.302934
MS-275	5	3	33		16	1	1	0.5	0.833333	0.416667	0.302934
MS-275	5	4	33	35.5	0	0	0	0	0	0	0
MS-275	5	5	33	32.6	1	3	3	1.5	2.5	1.25	8.1792
MS-275	5	5	33		2	3	3	1	2.33333	1.16667	6.65
MS-275	5	5	33		3	2.5	2.5	1.5	2.16667	1.08333	5.32436
MS-275	5	5	33		4	2	2	1	1.66667	0.833333	2.42347
MS-275	5	5	33		5	2	2	1	1.66667	0.833333	2.42347
MS-275	5	5	33		6	2	2	0.5	1.5	0.75	1.76671
MS-275	5	5	33		7	2	2	0.5	1.5	0.75	1.76671
MS-275	5	5	33		8	1.5	1.5	1	1.33333	0.666667	1.24082
MS-275	5	5	33		9	1.5	1.5	0.5	1.16667	0.583333	0.83125
MS-275	5	5	33		10	1	1	1	1	0.5	0.523469
MS-275	5	5	33		11	1	1	1	1	0.5	0.523469
MS-275	5	5	33		12	1	1	0.5	0.833333	0.416667	0.302934
MS-275	5	5	33		13	1	1	0.5	0.833333	0.416667	0.302934
MS-275	5	5	33		14	1	1	0.5	0.833333	0.416667	0.302934
MS-275	5	5	33		15	1	1	0.5	0.833333	0.416667	0.302934
MS-275	5	5	33		16	1	1	0.5	0.833333	0.416667	0.302934
MS-275	5	5	33		17	1	1	0.5	0.833333	0.416667	0.302934
MS-275	5	5	33		18	1	1	0.5	0.833333	0.416667	0.302934
MS-275	5	5	33		19	1	1	0.5	0.833333	0.416667	0.302934
MS-275	5	5	33		20	1	1	0.5	0.833333	0.416667	0.302934
MS-275	5	5	33		21	1	1	0.5	0.833333	0.416667	0.302934
MS-275	6	1	33	30.5	1	1	1	0.5	0.833333	0.416667	0.302934
MS-275	6	1	33		2	1	1	0.5	0.833333	0.416667	0.302934
MS-275	6	1	33		3	1	1	0.5	0.833333	0.416667	0.302934
MS-275	6	1	33		4	1	1	0.5	0.833333	0.416667	0.302934
MS-275	6	2	33	29.9	1	1	1	0.5	0.833333	0.416667	0.302934
MS-275	6	3	33	30.4	1	2.5	2.5	2	2.33333	1.16667	6.65
MS-275	6	3	33		2	1	1	0.5	0.833333	0.416667	0.302934
MS-275	6	3	33		3	1	1	0.5	0.833333	0.416667	0.302934
MS-275	6	3	33		4	1	1	0.5	0.833333	0.416667	0.302934
MS-275	6	4	33	32.1	1	3	3	1	2.33333	1.16667	6.65
MS-275	6	4	33		2	1.5	1.5	0.5	1.16667	0.583333	0.83125
MS-275	6	4	33		3	1	1	0.5	0.833333	0.416667	0.302934
MS-275	6	4	33		4	1	1	0.5	0.833333	0.416667	0.302934
MS-275	6	4	33		5	1	1	0.5	0.833333	0.416667	0.302934
MS-275	6	4	33		6	1	1	0.5	0.833333	0.416667	0.302934
MS-275	6	4	33		7	1	1	0.5	0.833333	0.416667	0.302934
MS-275	6	4	33		8	1	1	0.5	0.833333	0.416667	0.302934
MS-275	6	4	33		9	1	1	0.5	0.833333	0.416667	0.302934
MS-275	6	4	33		10	1	1	0.5	0.833333	0.416667	0.302934
MS-275	6	4	33		11	1	1	0.5	0.833333	0.416667	0.302934
MS-275	6	4	33		12	1	1	0.5	0.833333	0.416667	0.302934
MS-275	6	4	33		13	1	1	0.5	0.833333	0.416667	0.302934
MS-275	6	5	33	37.7	1	1	1	0.5	0.833333	0.416667	0.302934
MS-275	6	5	33		2	1	1	0.5	0.833333	0.416667	0.302934
				32.1767
MS-275	1	1	34	32.8	1	1	1	0.5	0.833333	0.416667	0.302934
MS-275	1	1	34		2	1	1	0.5	0.833333	0.416667	0.302934
MS-275	1	1	34		3	1	1	0.5	0.833333	0.416667	0.302934
MS-275	1	1	34		4	1	1	0.5	0.833333	0.416667	0.302934
MS-275	1	2	34	36.3	1	1	1	0.5	0.833333	0.416667	0.302934
MS-275	1	2	34		2	1	1	0.5	0.833333	0.416667	0.302934
MS-275	1	3	34	33.7	1	1.5	1.5	0.5	1.16667	0.583333	0.83125
MS-275	1	3	34		2	1	1	0.5	0.833333	0.416667	0.302934
MS-275	1	3	34		3	1	1	0.5	0.833333	0.416667	0.302934
MS-275	1	3	34		4	1	1	0.5	0.833333	0.416667	0.302934
MS-275	1	3	34		5	1	1	0.5	0.833333	0.416667	0.302934
MS-275	1	3	34		6	1	1	0.5	0.833333	0.416667	0.302934
MS-275	1	4	34	31.7	1	1	1	0.5	0.833333	0.416667	0.302934
MS-275	1	4	34		2	1	1	0.5	0.833333	0.416667	0.302934
MS-275	1	5	34	30.4	0	0	0	0	0	0	0
MS-275	2	1	34	26.9	1	2	2	0.5	1.5	0.75	1.76671
MS-275	2	1	34		2	1	1	0.5	0.833333	0.416667	0.302934
MS-275	2	1	34		3	1	1	0.5	0.833333	0.416667	0.302934
MS-275	2	2	34	30.6	0	0	0	0	0	0	0
MS-275	2	3	34	33.7	1	1	1	0.5	0.833333	0.416667	0.302934
MS-275	2	4	34	31	1	1	1	0.5	0.833333	0.416667	0.302934
MS-275	2	5	34	38	1	1	1	0.5	0.833333	0.416667	0.302934
MS-275	2	5	34		2	1	1	0.5	0.833333	0.416667	0.302934
MS-275	2	5	34		3	1	1	0.5	0.833333	0.416667	0.302934
MS-275	2	5	34		4	1	1	0.5	0.833333	0.416667	0.302934
MS-275	3	1	34	31.3	1	2.5	2.5	1.5	2.16667	1.08333	5.32436
MS-275	3	1	34		2	2	2	1	1.66667	0.833333	2.42347
MS-275	3	1	34		3	2	2	1	1.66667	0.833333	2.42347
MS-275	3	1	34		4	2	2	0.5	1.5	0.75	1.76671
MS-275	3	1	34		5	1	1	0.5	0.833333	0.416667	0.302934
MS-275	3	1	34		6	1	1	0.5	0.833333	0.416667	0.302934
MS-275	3	1	34		7	1	1	0.5	0.833333	0.416667	0.302934
MS-275	3	1	34		8	1	1	0.5	0.833333	0.416667	0.302934
MS-275	3	2	34	29.4	1	1.5	1.5	1	1.33333	0.666667	1.24082
MS-275	3	2	34		2	1	1	0.5	0.833333	0.416667	0.302934
MS-275	3	2	34		3	1	1	0.5	0.833333	0.416667	0.302934
MS-275	3	3	34	36	1	2	2	1	1.66667	0.833333	2.42347
MS-275	3	3	34		2	1.5	1.5	1	1.33333	0.666667	1.24082
MS-275	3	3	34		3	1	1	0.5	0.833333	0.416667	0.302934
MS-275	3	3	34		4	1	1	0.5	0.833333	0.416667	0.302934
MS-275	3	4	34	34	1	1	1	0.5	0.833333	0.416667	0.302934
MS-275	3	4	34		2	1	1	0.5	0.833333	0.416667	0.302934
MS-275	3	5	34	32.5	1	2	2	0.5	1.5	0.75	1.76671
MS-275	3	5	34		2	1.5	1.5	0.5	1.16667	0.583333	0.83125
MS-275	3	5	34		3	1	1	0.5	0.833333	0.416667	0.302934
MS-275	3	5	34		4	1	1	0.5	0.833333	0.416667	0.302934
MS-275	3	5	34		5	1	1	0.5	0.833333	0.416667	0.302934
MS-275	3	5	34		6	1	1	0.5	0.833333	0.416667	0.302934
MS-275	4	1	34	31.5	1	1.5	1	0.5	1	0.5	0.523469
MS-275	4	1	34		2	1	1	0.5	0.833333	0.416667	0.302934
MS-275	4	1	34		3	1	1	0.5	0.833333	0.416667	0.302934
MS-275	4	1	34		4	1	1	0.5	0.833333	0.416667	0.302934
MS-275	4	1	34		5	1	1	0.5	0.833333	0.416667	0.302934
MS-275	4	2	34	32	1	3	3	1.5	2.5	1.25	8.1792
MS-275	4	2	34		2	2	2	1	1.66667	0.833333	2.42347
MS-275	4	2	34		3	1.5	1.5	1	1.33333	0.666667	1.24082
MS-275	4	2	34		4	1	1	0.5	0.833333	0.416667	0.302934
MS-275	4	2	34		5	1	1	0.5	0.833333	0.416667	0.302934
MS-275	4	2	34		6	1	1	0.5	0.833333	0.416667	0.302934
MS-275	4	2	34		7	1	1	0.5	0.833333	0.416667	0.302934
MS-275	4	2	34		8	1	1	0.5	0.833333	0.416667	0.302934
MS-275	4	2	34		9	1	1	0.5	0.833333	0.416667	0.302934
MS-275	4	2	34		10	1	1	0.5	0.833333	0.416667	0.302934
MS-275	4	2	34		11	1	1	0.5	0.833333	0.416667	0.302934
MS-275	4	2	34		12	1	1	0.5	0.833333	0.416667	0.302934
MS-275	4	2	34		13	1	1	0.5	0.833333	0.416667	0.302934
MS-275	4	2	34		14	1	1	0.5	0.833333	0.416667	0.302934
MS-275	4	2	34		15	1	1	0.5	0.833333	0.416667	0.302934
MS-275	4	2	34		16	1	1	0.5	0.833333	0.416667	0.302934
MS-275	4	3	34	34.7	1	3	3	1.5	2.5	1.25	8.1792
MS-275	4	3	34		2	2	2	0.5	1.5	0.75	1.76671
MS-275	4	3	34		3	1.5	1.5	1	1.33333	0.666667	1.24082
MS-275	4	3	34		4	1.5	1.5	0.5	1.16667	0.583333	0.83125
MS-275	4	3	34		5	1.5	1.5	0.5	1.16667	0.583333	0.83125
MS-275	4	3	34		6	1	1	0.5	0.833333	0.416667	0.302934
MS-275	4	3	34		7	1	1	0.5	0.833333	0.416667	0.302934
MS-275	4	3	34		8	1	1	0.5	0.833333	0.416667	0.302934
MS-275	4	3	34		9	1	1	0.5	0.833333	0.416667	0.302934
MS-275	4	3	34		10	1	1	0.5	0.833333	0.416667	0.302934
MS-275	4	3	34		11	1	1	0.5	0.833333	0.416667	0.302934
MS-275	4	3	34		12	1	1	0.5	0.833333	0.416667	0.302934
MS-275	4	3	34		13	1	1	0.5	0.833333	0.416667	0.302934
MS-275	4	4	34	34.6	1	2.5	1.5	0.5	1.5	0.75	1.76671
MS-275	4	4	34		2	2	2	0.5	1.5	0.75	1.76671
MS-275	4	4	34		3	2	2	0.5	1.5	0.75	1.76671
MS-275	4	4	34		4	1.5	1.5	0.5	1.16667	0.583333	0.83125
MS-275	4	4	34		5	1	1	0.5	0.833333	0.416667	0.302934
MS-275	4	4	34		6	1	1	0.5	0.833333	0.416667	0.302934
MS-275	4	4	34		7	1	1	0.5	0.833333	0.416667	0.302934
MS-275	4	4	34		8	1	1	0.5	0.833333	0.416667	0.302934
MS-275	4	4	34		9	1	1	0.5	0.833333	0.416667	0.302934
MS-275	4	4	34		10	1	1	0.5	0.833333	0.416667	0.302934
MS-275	4	4	34		11	1	1	0.5	0.833333	0.416667	0.302934
MS-275	4	4	34		12	1	1	0.5	0.833333	0.416667	0.302934
MS-275	4	4	34		13	1	1	0.5	0.833333	0.416667	0.302934
MS-275	4	4	34		14	1	1	0.5	0.833333	0.416667	0.302934
MS-275	4	5	34	34.9	1	5	4	2.5	3.83333	1.91667	29.4863
MS-275	4	5	34		2	3	3	1.5	2.5	1.25	8.1792
MS-275	4	5	34		3	2	2	1	1.66667	0.833333	2.42347
MS-275	4	5	34		4	1.5	1.5	1	1.33333	0.666667	1.24082
MS-275	4	5	34		5	1.5	1.5	0.5	1.16667	0.583333	0.83125
MS-275	4	5	34		6	1	1	0.5	0.833333	0.416667	0.302934
MS-275	4	5	34		7	1	1	0.5	0.833333	0.416667	0.302934
MS-275	4	5	34		8	1	1	0.5	0.833333	0.416667	0.302934
MS-275	4	5	34		9	1	1	0.5	0.833333	0.416667	0.302934
MS-275	4	5	34		10	1	1	0.5	0.833333	0.416667	0.302934
MS-275	4	5	34		11	1	1	0.5	0.833333	0.416667	0.302934
MS-275	5	1	34	32.1	1	3	3	1	2.33333	1.16667	6.65
MS-275	5	1	34		2	1.5	1.5	0.5	1.16667	0.583333	0.83125
MS-275	5	1	34		3	1.5	1.5	0.5	1.16667	0.583333	0.83125
MS-275	5	1	34		4	1	1	0.5	0.833333	0.416667	0.302934
MS-275	5	1	34		5	1	1	0.5	0.833333	0.416667	0.302934
MS-275	5	1	34		6	1	1	0.5	0.833333	0.416667	0.302934
MS-275	5	1	34		7	1	1	0.5	0.833333	0.416667	0.302934
MS-275	5	1	34		8	1	1	0.5	0.833333	0.416667	0.302934
MS-275	5	1	34		9	1	1	0.5	0.833333	0.416667	0.302934
MS-275	5	1	34		10	1	1	0.5	0.833333	0.416667	0.302934
MS-275	5	1	34		11	1	1	0.5	0.833333	0.416667	0.302934
MS-275	5	2	34	38.8	1	5	4	2	3.66667	1.83333	25.8051
MS-275	5	2	34		2	3	3	2	2.66667	1.33333	9.92653
MS-275	5	2	34		3	3	2	1	2	1	4.18775
MS-275	5	2	34		4	2	2	0.5	1.5	0.75	1.76671
MS-275	5	2	34		5	2	2	0.5	1.5	0.75	1.76671
MS-275	5	2	34		6	2	2	0.5	1.5	0.75	1.76671
MS-275	5	2	34		7	1.5	1.5	0.5	1.16667	0.583333	0.83125
MS-275	5	2	34		8	1	1	0.5	0.833333	0.416667	0.302934
MS-275	5	2	34		9	1	1	0.5	0.833333	0.416667	0.302934
MS-275	5	2	34		10	1	1	0.5	0.833333	0.416667	0.302934
MS-275	5	2	34		11	1	1	0.5	0.833333	0.416667	0.302934
MS-275	5	2	34		12	1	1	0.5	0.833333	0.416667	0.302934
MS-275	5	2	34		13	1	1	0.5	0.833333	0.416667	0.302934
MS-275	5	2	34		14	1	1	0.5	0.833333	0.416667	0.302934
MS-275	5	2	34		15	1	1	0.5	0.833333	0.416667	0.302934
MS-275	5	3	34	27.1	1	5	3	1	3	1.5	14.1337
MS-275	5	3	34		2	3.5	3.5	1	2.66667	1.33333	9.92653
MS-275	5	3	34		3	3	3	1.5	2.5	1.25	8.1792
MS-275	5	3	34		4	3	2	1.5	2.16667	1.08333	5.32436
MS-275	5	3	34		5	2	2	1	1.66667	0.833333	2.42347
MS-275	5	3	34		6	2	2	1	1.66667	0.833333	2.42347
MS-275	5	3	34		7	2	2	1	1.66667	0.833333	2.42347
MS-275	5	3	34		8	2	2	1	1.66667	0.833333	2.42347
MS-275	5	3	34		9	1.5	1.5	1	1.33333	0.666667	1.24082
MS-275	5	3	34		10	1	1	0.5	0.833333	0.416667	0.302934
MS-275	5	3	34		11	1	1	0.5	0.833333	0.416667	0.302934
MS-275	5	3	34		12	1	1	0.5	0.833333	0.416667	0.302934
MS-275	5	3	34		13	1	1	0.5	0.833333	0.416667	0.302934
MS-275	5	3	34		14	1	1	0.5	0.833333	0.416667	0.302934
MS-275	5	3	34		15	1	1	0.5	0.833333	0.416667	0.302934
MS-275	5	3	34		16	1	1	0.5	0.833333	0.416667	0.302934
MS-275	5	4	34	34.1	1	1	1	0.5	0.833333	0.416667	0.302934
MS-275	5	5	34	34.1	1	4	3	1	2.66667	1.33333	9.92653
MS-275	5	5	34		2	3	3	3	3	1.5	14.1337
MS-275	5	5	34		3	3	3	1	2.33333	1.16667	6.65
MS-275	5	5	34		4	2.5	2.5	0.5	1.83333	0.916667	3.22564
MS-275	5	5	34		5	2	2	1.5	1.83333	0.916667	3.22564
MS-275	5	5	34		6	2	2	0.5	1.5	0.75	1.76671
MS-275	5	5	34		7	2	2	0.5	1.5	0.75	1.76671
MS-275	5	5	34		8	1.5	1.5	0.5	1.16667	0.583333	0.83125
MS-275	5	5	34		9	1.5	1.5	0.5	1.16667	0.583333	0.83125
MS-275	5	5	34		10	1	1	0.5	0.833333	0.416667	0.302934
MS-275	5	5	34		11	1	1	0.5	0.833333	0.416667	0.302934
MS-275	5	5	34		12	1	1	0.5	0.833333	0.416667	0.302934
MS-275	5	5	34		13	1	1	0.5	0.833333	0.416667	0.302934
MS-275	5	5	34		14	1	1	0.5	0.833333	0.416667	0.302934
MS-275	5	5	34		15	1	1	0.5	0.833333	0.416667	0.302934
MS-275	5	5	34		16	1	1	0.5	0.833333	0.416667	0.302934
MS-275	5	5	34		17	1	1	0.5	0.833333	0.416667	0.302934
MS-275	5	5	34		18	1	1	0.5	0.833333	0.416667	0.302934
MS-275	5	5	34		19	1	1	0.5	0.833333	0.416667	0.302934
MS-275	5	5	34		20	1	1	0.5	0.833333	0.416667	0.302934
MS-275	5	5	34		21	1	1	0.5	0.833333	0.416667	0.302934
MS-275	6	1	34	29.9	1	1	1	0.5	0.833333	0.416667	0.302934
MS-275	6	1	34		2	1	1	0.5	0.833333	0.416667	0.302934
MS-275	6	1	34		3	1	1	0.5	0.833333	0.416667	0.302934
MS-275	6	1	34		4	1	1	0.5	0.833333	0.416667	0.302934
MS-275	6	2	34	31	1	1.5	1.5	0.5	1.16667	0.583333	0.83125
MS-275	6	2	34		2	1	1	0.5	0.833333	0.416667	0.302934
MS-275	6	3	34	29.7	1	3	3	2.5	2.83333	1.41667	11.9065
MS-275	6	3	34		2	2	2	0.5	1.5	0.75	1.76671
MS-275	6	3	34		3	1	1	0.5	0.833333	0.416667	0.302934
MS-275	6	3	34		4	1	1	0.5	0.833333	0.416667	0.302934
MS-275	6	3	34		5	1	1	0.5	0.833333	0.416667	0.302934
MS-275	6	3	34		6	1	1	0.5	0.833333	0.416667	0.302934
MS-275	6	3	34		7	1	1	0.5	0.833333	0.416667	0.302934
MS-275	6	3	34		8	1	1	0.5	0.833333	0.416667	0.302934
MS-275	6	4	34	31.6	1	3	2.5	0.5	2	1	4.18775
MS-275	6	4	34		2	2	2	0.5	1.5	0.75	1.76671
MS-275	6	4	34		3	1	1	0.5	0.833333	0.416667	0.302934
MS-275	6	4	34		4	1	1	0.5	0.833333	0.416667	0.302934
MS-275	6	4	34		5	1	1	0.5	0.833333	0.416667	0.302934
MS-275	6	4	34		6	1	1	0.5	0.833333	0.416667	0.302934
MS-275	6	4	34		7	1	1	0.5	0.833333	0.416667	0.302934
MS-275	6	4	34		8	1	1	0.5	0.833333	0.416667	0.302934
MS-275	6	4	34		9	1	1	0.5	0.833333	0.416667	0.302934
MS-275	6	4	34		10	1	1	0.5	0.833333	0.416667	0.302934
MS-275	6	4	34		11	1	1	0.5	0.833333	0.416667	0.302934
MS-275	6	4	34		12	1	1	0.5	0.833333	0.416667	0.302934
MS-275	6	4	34		13	1	1	0.5	0.833333	0.416667	0.302934
MS-275	6	5	34	37.8	1	1	1	0.5	0.833333	0.416667	0.302934
MS-275	6	5	34		2	1	1	0.5	0.833333	0.416667	0.302934

## Sheet: cSCC Proliferation Data
NORMALIZED PERCENT CELL GROWTH
					IC4 Cells
[MS-275]	Veh	0.0046 µM	0.014 µM	0.041 µM	0.12 µM	0.37 µM	1.11 µM	3.33 µM	10 µM	30 µM
Rep. 1	86.7002	109.498	101.514	94.3294	105.386	93.5618	57.6595	3.91327	-3.44868	-3.82159
Rep. 2	101.694	100.271	97.1946	100.377	106.148	95.6688	56.0404	5.78405	-2.73703	-3.82159
Rep. 3	103.13	104.134	95.9826	99.5191	101.054	85.9015	53.6445	3.50306	-3.18453	-3.7843
Rep. 4	108.475	104.364	102.627	95.9143	108.96	95.0006	56.6806	3.27931	-3.37409	-3.74701
					IC8 Cells
[MS-275]	Veh	0.0046 µM	0.014 µM	0.041 µM	0.12 µM	0.37 µM	1.11 µM	3.33 µM	10 µM	30 µM
Rep. 1	104.964	102.172	94.5361	107.612	94.6258	73.482	44.4198	5.48097	-0.483323	-0.602171
Rep. 2	112.567	116.35	92.4842	93.6375	108.347	85.7642	39.1233	6.12713	-0.25283	-0.519337
Rep. 3	91.0406	104.694	107.445	113.289	109.148	40.0822	40.7749	5.16315	-0.220117	-0.45091
Rep. 4	91.4277	107.838	96.9184	112.887	87.3662	86.0997	29.9981	3.40264	-0.112074	-0.447308
					MET4 Cells
[MS-275]	Veh	0.0046 µM	0.014 µM	0.041 µM	0.12 µM	0.37 µM	1.11 µM	3.33 µM	10 µM	30 µM
Rep. 1	96.0251	91.2487	85.6789	79.2992	46.2772	19.2381	3.12371	0.942071	0.74374	0.148748
Rep. 2	107.363	126.271	99.3967	106.371	76.7209	22.4114	3.5369	1.1404	-0.0495827	-0.247913
Rep. 3	100.207	106.966	76.9358	66.1763	33.9476	10.2801	3.5369	0.545409	0.74374	0.148748
Rep. 4	96.4053	72.1428	78.9026	48.0621	18.0481	8.0985	1.53706	0.347079	-0.247913	-0.446244

## Sheet: Western Blot Densitometry
FOLD CHANGE RELATIVE TO LOADING CONTROL
	Histone Acetylation in Kera-308 Cells
[MS-275]	Veh	0.1 µM	0.25 µM	0.5 µM	1 µM
Rep. 1	1	0.8	0.8	1.2	3.1
Rep. 2	1	1	1.4	1.7	2.9
Rep. 3	1	1.1	2	2.4	3.1
					Histone Acetylation in Mouse Tumor Tissue
			Vehicle Treated Mice								MS-275 Treated Mice
Mouse #	1	2	3	4	5	6		Mouse #	1	2	3	4	5	6
Rep. 1	0.58	0.56	0.91	0.54	2.15	1.24		Rep. 1	1.22	1.44	2.01	2.04	1.01	aN/A
Rep. 2	0.57	0.66	1.1	1.03	1.55	1.09		Rep. 2	0.98	0.76	1.3	1.8	1.03	0.89
Rep. 3	0.58	0.78	0.61	1.03	1.97	1.05		Rep. 3	2.09	0.81	2.42	3.32	1.34	1.49
								aN/A =	protein ran off gel, could not use data point
	p21 Expression in cSCC-IC4 Cells
[MS-275]	Veh	0.1 µM	0.25 µM	0.5 µM	1 µM
Rep. 1	1	2.4	2.9	2.4	3.7
Rep. 2	1	1.4	1.8	1.8	2.3
Rep. 3	1	1	0.9	1.3	2.4
	p21 Expression in cSCC-MET4 Cells
[MS-275]	Veh	0.1 µM	0.25 µM	0.5 µM	1 µM
Rep. 1	1	2.1	2.7	4.6	6.6
Rep. 2	1	0.8	0.8	2.5	3.2
Rep. 3	1	1.9	4.2	5.4	7.6
Baseline p21 Expression in cSCC Cells
	IC4	MET4
Rep. 1	11	2.3
Rep. 2	7.8	0.5
Rep. 3	7.2	0.2

## Sheet: qRT-PCR
qRT-PCR RESULTS FROM MOUSE TUMOR TISSUE
			Vehicle Treated Animals
			GAPDH				p21
Mouse #	Replicate #	Ct	Ct (Mean)	Ct (SD)		Ct	Ct (Mean)	Ct (SD)		ΔCq(cal)
Veh_1	Rep. 1	17.6553	17.753	0.0874021		24.3765	24.4138	0.0798774		6.66084
Veh_1	Rep. 2	17.7798				24.3595
Veh_1	Rep. 3	17.8239				24.5055
Veh_2	Rep. 1	17.2601	17.2599	0.0299529		23.9438	23.9187	0.0989228		6.65883
Veh_2	Rep. 2	17.2897				23.8096
Veh_2	Rep. 3	17.2298				24.0027
Veh_3	Rep. 1	17.8636	17.8681	0.0947321		24.2594	24.2189	0.0405541		6.35085
Veh_3	Rep. 2	17.9649				24.1783
Veh_3	Rep. 3	17.7756				24.219
Veh_4	Rep. 1	17.2981	17.2629	0.0380731		23.9881	24.0211	0.0566651		6.75827
Veh_4	Rep. 2	17.2225				23.9887
Veh_4	Rep. 3	17.268				24.0866
Veh_5	Rep. 1	17.5888	17.6002	0.0219442		24.329	24.3915	0.0555929		6.79122
Veh_5	Rep. 2	17.6255				24.4098
Veh_5	Rep. 3	17.5863				24.4355
Veh_6	Rep. 1	17.5122	17.6018	0.130234		24.1397	24.1438	0.00643656		6.54207
Veh_6	Rep. 2	17.7512				24.1406
Veh_6	Rep. 3	17.542				24.1512
									Mean	6.62701
									SD	0.161141
			MS-275 Treated Animals
			GAPDH				p21
Mouse #	Replicate #	Ct	Ct (Mean)	Ct (SD)		Ct	Ct (Mean)	Ct (SD)		ΔCq(test)
MS-275_1	Rep. 1	17.6639	17.6712	0.0286515		24.4161	24.3811	0.0462316		6.70992
MS-275_1	Rep. 2	17.7028				24.3986
MS-275_1	Rep. 3	17.6469				24.3287
MS-275_2	Rep. 1	18.5493	18.5005	0.0429252		24.992	24.9112	0.116791		6.41066
MS-275_2	Rep. 2	18.4839				24.7773
MS-275_2	Rep. 3	18.4684				24.9644
MS-275_3	Rep. 1	17.4593	17.4006	0.0516725		23.9938	23.9331	0.068302		6.53254
MS-275_3	Rep. 2	17.3801				23.8591
MS-275_3	Rep. 3	17.3623				23.9464
MS-275_4	Rep. 1	16.7263	16.7684	0.0414764		23.5297	23.4873	0.0375028		6.71892
MS-275_4	Rep. 2	16.7698				23.4583
MS-275_4	Rep. 3	16.8092				23.4741
MS-275_5	Rep. 1	18.1146	18.0718	0.0403527		24.8933	24.8695	0.105127		6.7977
MS-275_5	Rep. 2	18.0663				24.7545
MS-275_5	Rep. 3	18.0345				24.9607
MS-275_6	Rep. 1	16.4511	16.3737	0.115771		23.0788	23.0697	0.0649095		6.69602
MS-275_6	Rep. 2	16.4292				23.0007
MS-275_6	Rep. 3	16.2406				23.1295
									Mean	6.6443
									SD	0.143637
									ΔΔCq	0.0172811
									Relative Expression	0.988093
